# Supplementary material for: How pride works
Source: Evol Hum Sci. 2021 Feb 1;3:e10. doi: 10.1017/ehs.2021.6 (PMC10427325; doi:10.1017/ehs.2021.6)
Supplement: Supplementary file 1 [file S2513843X21000062sup.zip]

Archive with 2 entries (2 files):
- S2513843X21000062sup001.xlsx
- S2513843X21000062sup002.docx
