# Supplementary material for: How pride works
Source: Evol Hum Sci. 2021 Feb 1;3:e10. doi: 10.1017/ehs.2021.6 (PMC10427325; doi:10.1017/ehs.2021.6)
Supplement: Supplementary file 1 [file S2513843X21000062sup.zip › S2513843X21000062sup001.xlsx]

## Sheet: Legend
Supporting Online Material
How pride works
Data File
Column	Coding / Description
Country	1: US, 2: India
Condition	1: valuation, 2: pride feeling, 3: communicate event, 4: demand better treatment, 5: invest in valued trait, 6: pursue new challenges, 7: destroy evidence
Item_1	You look ten years younger than you are. / He looks ten years younger than he is.
Item_2	You host your extended family for a holiday meal; they think it’s the best meal they’ve ever had. / He hosts his extended family for a holiday meal; they think it’s the best meal they’ve ever had.
Item_3	Your children are healthier and taller than average for their age. / His children are healthier and taller than average for their age.
Item_4	You take very good care of your children. / He takes very good care of his children.
Item_5	You can support your children economically. / He can support his children economically.
Item_6	You are playing a throwing game with your friends. All your throws hit the target. / He is playing a throwing game with his friends. All his throws hit the target.
Item_7	You come from a wealthy family with high status and many connections. / He comes from a wealthy family with high status and many connections.
Item_8	You are very smart. / He is very smart.
Item_9	You have more years of education than those around you. / He has more years of education than those around him.
Item_10	You have good table manners. / He has good table manners.
Item_11	You get into a fight in front of everybody, and you completely dominate your opponent with punch after punch, until your opponent is knocked out. / He gets into a fight in front of everybody, and he completely dominates his opponent with punch after punch, until his opponent is knocked out.
Item_12	You are physically attractive. / He is physically attractive.
Item_13	You are wealthy. / He is wealthy.
Item_14	You are generous with others. / He is generous with others.
Item_15	You are ambitious. / He is ambitious.
Item_16	You have many unique skills. / He has many unique skills.
Item_17	You have a lot of good friends. / He has a lot of good friends.
Item_18	You are trustworthy. / He is trustworthy.
Item_19	When there is a conflict in your community, people ask you to mediate between the two sides. / When there is a conflict in his community, people ask him to mediate between the two sides.
Item_20	Your wife is the most attractive woman in your community. / His wife is the most attractive woman in his community.
Item_21	You are the tallest in your circle of friends. / He is the tallest in his circle of friends.
Item_22	People love your sense of humor. / People love his sense of humor.
Item_23	An acquaintance of yours had been bullying you for a while. At some point you got tired of it, and you beat him very badly. You were never bullied again. / An acquaintance of his had been bullying him for a while. At some point he got tired of it, and he beat him very badly. He was never bullied again.
Item_24	You finished first in a marathon. / He finished first in a marathon.
Item_25	People think that you are the bravest man of your community. / People think that he is the bravest man of his community.
sex	1: male, 2: female
attention check	6: pass, any other value: fail

## Sheet: Data
Participant_ID	Start date	End date	Country	Condition	Item_1	Item_2	Item_3	Item_4	Item_5	Item_6	Item_7	Item_8	Item_9	Item_10	Item_11	Item_12	Item_13	Item_14	Item_15	Item_16	Item_17	Item_18	Item_19	Item_20	Item_21	Item_22	Item_23	Item_24	Item_25	sex	age	attention check
1	2019-09-17 06:22:00	2019-09-17 06:24:00	1	6	7	7	7	7	7	7	7	7	7	7	1	7	7	7	7	7	7	7	7	5	1	7	7	7	7	2	38	1
2	2019-09-17 06:12:00	2019-09-17 06:15:00	1	6	7	7	7	7	7	6	4	7	6	5	5	4	3	7	7	7	5	7	4	4	4	4	4	7	4	1	21	3
3	2019-09-17 06:12:00	2019-09-17 06:13:00	1	4	1	1	1	1	1	1	1	1	1	1	1	1	1	1	1	1	1	1	1	1	1	1	2	1	1	1	21	6
4	2019-09-17 06:11:00	2019-09-17 06:14:00	1	2	5	5	5	7	7	4	4	7	6	4	4	6	5	7	5	7	7	7	7	5	4	5	3	5	7	2	47	6
5	2019-09-17 06:11:00	2019-09-17 06:14:00	1	1	5	6	4	7	6	5	4	5	4	4	1	4	5	7	6	5	7	7	6	4	4	6	2	5	7	2	62	6
6	2019-09-17 06:12:00	2019-09-17 06:14:00	1	5	7	7	7	7	7	4	5	7	7	7	5	7	7	7	7	7	5	7	6	6	1	6	3	5	7	2	29	6
7	2019-09-17 06:13:00	2019-09-17 06:15:00	1	2	4	4	4	6	6	4	4	6	4	6	4	6	4	4	5	6	6	6	4	4	4	4	4	4	4	1	36	6
8	2019-09-17 06:11:00	2019-09-17 06:15:00	1	3	1	5	2	1	1	4	1	1	1	1	1	1	1	4	2	4	1	3	4	1	1	2	5	2	3	1	19	6
9	2019-09-17 06:12:00	2019-09-17 06:15:00	1	5	5	5	5	6	6	5	5	5	5	4	3	4	5	4	5	6	5	6	5	4	4	5	4	5	4	2	53	6
10	2019-09-17 06:13:00	2019-09-17 06:15:00	1	5	7	6	6	7	7	3	2	7	4	4	3	6	5	5	6	4	4	7	2	3	2	7	2	3	2	2	26	6
11	2019-09-17 06:11:00	2019-09-17 06:15:00	1	7	1	1	1	2	2	1	5	2	2	1	5	2	4	1	2	1	4	1	4	2	1	2	3	3	4	2	56	6
12	2019-09-17 06:12:00	2019-09-17 06:15:00	1	6	4	4	1	1	5	6	7	7	6	1	5	6	7	4	6	6	4	4	5	4	3	5	3	6	5	2	47	6
13	2019-09-17 06:11:00	2019-09-17 06:16:00	1	3	7	3	6	6	5	1	1	6	6	6	1	7	5	6	6	5	6	7	5	1	1	7	1	1	6	2	47	6
14	2019-09-17 06:13:00	2019-09-17 06:16:00	1	3	1	2	4	6	4	6	4	4	2	7	1	5	4	5	6	6	1	7	7	3	4	6	7	5	4	2	40	6
15	2019-09-17 06:14:00	2019-09-17 06:16:00	1	5	3	4	5	4	4	3	4	5	5	4	4	4	5	5	4	4	5	4	5	4	4	5	4	6	5	2	31	6
16	2019-09-17 06:13:00	2019-09-17 06:16:00	1	6	7	5	5	6	6	6	6	6	6	6	4	5	5	6	6	6	6	6	6	6	5	7	5	7	6	1	51	6
17	2019-09-17 06:13:00	2019-09-17 06:16:00	1	4	2	4	3	4	5	3	3	3	3	4	4	2	3	5	4	5	2	5	5	3	2	3	4	4	4	2	31	6
18	2019-09-17 06:12:00	2019-09-17 06:16:00	1	1	3	5	4	6	4	5	3	7	4	4	1	7	4	7	6	7	7	7	6	4	4	7	1	7	7	2	22	6
19	2019-09-17 06:11:00	2019-09-17 06:17:00	1	7	1	1	1	1	1	1	1	1	1	1	1	1	1	1	1	1	1	1	1	1	1	1	1	1	1	2	38	6
20	2019-09-17 06:12:00	2019-09-17 06:17:00	1	7	2	2	2	1	2	5	6	5	6	2	7	5	6	2	5	4	2	1	2	1	6	2	5	1	6	1	46	6
21	2019-09-17 06:13:00	2019-09-17 06:17:00	1	7	4	4	2	1	1	4	7	5	4	1	7	4	7	7	2	1	2	1	4	6	4	4	7	4	5	2	36	6
22	2019-09-17 06:15:00	2019-09-17 06:17:00	1	2	4	4	4	5	5	6	5	6	6	4	3	5	4	7	5	7	4	5	4	6	5	6	4	4	4	1	32	6
23	2019-09-17 06:11:00	2019-09-17 06:18:00	1	6	6	2	5	3	4	2	7	5	5	4	3	5	4	4	6	7	6	5	5	3	5	5	5	5	3	1	53	6
24	2019-09-17 06:16:00	2019-09-17 06:18:00	1	6	4	3	4	4	5	4	6	7	5	3	2	5	5	5	6	6	3	5	6	2	3	4	2	4	5	2	32	6
25	2019-09-17 06:15:00	2019-09-17 06:18:00	1	3	1	1	7	7	1	7	1	1	1	1	1	1	1	1	1	7	7	7	7	7	1	6	7	7	1	2	34	6
26	2019-09-17 06:16:00	2019-09-17 06:18:00	1	7	5	2	5	5	5	2	5	7	6	5	5	7	6	4	6	6	6	4	6	5	5	5	5	4	6	1	26	6
27	2019-09-17 06:14:00	2019-09-17 06:18:00	1	3	6	5	5	7	5	5	5	6	4	5	4	6	5	7	5	5	6	7	7	6	5	5	5	6	5	1	45	6
28	2019-09-17 06:16:00	2019-09-17 06:18:00	1	6	4	2	2	4	5	1	1	6	6	2	1	7	1	2	7	7	2	2	4	1	1	2	2	2	4	2	40	6
29	2019-09-17 06:16:00	2019-09-17 06:19:00	1	1	4	4	5	7	7	4	4	6	4	7	1	4	4	7	4	4	4	7	7	4	4	7	1	4	5	2	53	6
30	2019-09-17 06:16:00	2019-09-17 06:19:00	1	3	7	1	5	7	7	7	1	7	2	1	3	4	4	5	7	7	1	7	7	1	1	7	7	1	1	1	39	6
31	2019-09-17 06:18:00	2019-09-17 06:19:00	1	2	7	7	7	7	7	7	7	7	7	5	2	7	7	7	7	7	7	7	7	7	7	7	2	7	7	2	59	6
32	2019-09-17 06:16:00	2019-09-17 06:19:00	1	2	4	7	7	7	7	4	7	7	2	5	1	3	7	6	7	6	7	7	5	5	3	4	3	7	5	1	34	6
33	2019-09-17 06:15:00	2019-09-17 06:20:00	1	7	1	1	1	1	1	1	1	1	1	1	1	1	1	1	1	1	1	1	1	1	1	1	1	1	1	2	40	6
34	2019-09-17 06:16:00	2019-09-17 06:20:00	1	1	6	7	4	7	7	1	7	2	1	7	1	7	6	7	1	3	6	5	4	7	1	1	6	6	3	2	35	6
35	2019-09-17 06:19:00	2019-09-17 06:20:00	1	6	5	4	5	5	5	6	5	6	5	4	4	5	7	6	6	6	5	5	5	5	2	5	5	4	3	1	25	6
36	2019-09-17 06:17:00	2019-09-17 06:21:00	1	7	1	1	1	1	1	1	1	1	1	1	5	1	1	1	1	1	2	1	1	1	1	1	1	1	1	1	46	6
37	2019-09-17 06:17:00	2019-09-17 06:21:00	1	5	7	7	7	7	7	7	7	7	4	7	1	7	7	7	7	7	7	7	7	7	1	7	7	7	7	2	45	6
38	2019-09-17 06:19:00	2019-09-17 06:22:00	1	2	7	5	5	6	6	5	6	6	6	5	1	6	7	6	5	6	6	7	4	5	2	5	5	7	6	2	38	6
39	2019-09-17 06:21:00	2019-09-17 06:22:00	1	1	5	5	5	4	3	3	4	5	5	5	4	4	5	4	4	1	2	5	4	5	6	5	5	4	5	1	27	6
40	2019-09-17 06:19:00	2019-09-17 06:22:00	1	7	1	1	1	1	2	1	1	1	1	1	1	1	2	1	1	1	1	1	1	1	1	1	1	1	1	2	33	6
41	2019-09-17 06:19:00	2019-09-17 06:22:00	1	5	5	4	4	5	6	4	3	5	4	4	2	5	5	5	4	5	6	6	3	3	3	5	3	5	4	2	58	6
42	2019-09-17 06:19:00	2019-09-17 06:23:00	1	1	6	7	6	7	7	7	4	7	6	7	5	6	6	7	7	7	7	7	7	7	5	7	6	6	7	1	61	6
43	2019-09-17 06:22:00	2019-09-17 06:23:00	1	1	5	5	5	6	5	5	5	6	4	6	6	6	6	5	5	6	4	5	5	4	6	6	5	6	5	1	28	6
44	2019-09-17 06:19:00	2019-09-17 06:23:00	1	4	1	2	1	1	1	1	1	1	1	1	3	1	1	1	1	1	1	1	1	1	1	1	3	1	1	1	43	6
45	2019-09-17 06:20:00	2019-09-17 06:23:00	1	5	5	5	5	5	7	3	2	6	7	3	3	5	6	5	6	5	5	5	3	3	1	5	5	2	3	1	39	6
46	2019-09-17 06:22:00	2019-09-17 06:23:00	1	4	1	2	2	1	2	5	1	1	1	2	1	1	2	1	1	1	2	2	5	5	1	2	5	1	1	1	22	6
47	2019-09-17 06:20:00	2019-09-17 06:23:00	1	7	7	4	4	4	4	4	7	7	4	4	7	4	7	4	4	4	4	4	4	4	4	4	4	4	4	1	54	6
48	2019-09-17 06:21:00	2019-09-17 06:23:00	1	3	6	5	5	4	5	5	3	5	5	4	3	5	4	3	6	5	7	6	5	6	5	6	2	6	4	1	40	6
49	2019-09-17 06:20:00	2019-09-17 06:24:00	1	6	4	3	2	4	4	2	6	7	7	2	2	5	6	4	6	7	5	4	4	3	2	3	1	5	6	2	26	6
50	2019-09-17 06:20:00	2019-09-17 06:24:00	1	3	3	2	3	3	5	3	2	4	4	2	2	2	3	2	4	5	2	5	1	1	3	6	3	6	1	2	42	6
51	2019-09-17 06:20:00	2019-09-17 06:24:00	1	1	4	7	7	7	7	7	3	5	4	6	3	7	4	7	4	5	5	7	7	3	4	6	3	7	7	2	22	6
52	2019-09-17 06:22:00	2019-09-17 06:24:00	1	6	5	7	6	5	5	6	5	6	6	3	5	6	5	4	6	6	6	5	4	5	3	5	5	7	6	2	36	6
53	2019-09-17 06:22:00	2019-09-17 06:24:00	1	6	5	6	5	5	6	5	6	6	5	4	4	6	6	5	6	6	5	5	5	5	5	6	4	6	5	1	51	6
54	2019-09-17 06:21:00	2019-09-17 06:24:00	1	4	1	1	1	1	1	1	2	1	1	1	4	1	1	2	2	2	1	3	1	1	1	1	4	2	1	2	31	6
55	2019-09-17 06:22:00	2019-09-17 06:25:00	1	5	7	7	7	7	7	4	7	7	7	7	1	7	6	7	7	7	7	7	1	7	1	7	1	1	7	2	39	6
56	2019-09-17 06:23:00	2019-09-17 06:25:00	1	2	5	5	6	7	6	7	6	7	6	5	5	6	7	7	7	6	6	6	4	6	5	5	6	7	5	1	46	6
57	2019-09-17 06:22:00	2019-09-17 06:25:00	1	7	4	4	4	1	4	4	5	5	4	3	6	4	5	5	6	4	4	1	4	5	4	4	6	3	4	2	41	6
58	2019-09-17 06:19:00	2019-09-17 06:25:00	1	2	7	7	7	7	7	7	7	7	7	7	7	7	7	7	7	7	7	7	7	7	7	7	7	7	7	1	25	6
59	2019-09-17 06:23:00	2019-09-17 06:25:00	1	5	4	5	6	5	6	4	4	6	6	5	4	4	6	5	5	6	5	6	5	5	4	6	5	5	4	1	61	6
60	2019-09-17 06:21:00	2019-09-17 06:25:00	1	7	1	1	1	1	1	1	3	1	1	1	1	1	3	1	2	1	1	1	1	1	1	1	1	1	1	1	43	6
61	2019-09-17 06:22:00	2019-09-17 06:25:00	1	3	2	6	4	4	4	7	1	1	2	2	2	1	1	1	1	6	3	2	4	2	5	4	5	6	2	1	30	6
62	2019-09-17 06:23:00	2019-09-17 06:26:00	1	4	1	1	1	6	7	2	4	3	4	4	2	4	4	4	3	7	3	4	3	2	1	4	7	4	6	2	54	6
63	2019-09-17 06:24:00	2019-09-17 06:26:00	1	3	5	7	7	4	7	7	4	5	5	2	7	5	4	7	7	7	7	7	5	7	7	7	7	2	2	1	27	6
64	2019-09-17 06:22:00	2019-09-17 06:26:00	1	2	7	7	7	7	7	7	4	6	4	5	7	7	5	7	6	7	7	7	4	6	7	6	7	7	7	2	38	6
65	2019-09-17 06:17:00	2019-09-17 06:26:00	1	5	6	6	6	5	6	6	5	5	5	6	5	6	6	6	5	5	6	5	6	5	5	6	6	6	5	1	30	6
66	2019-09-17 06:24:00	2019-09-17 06:26:00	1	5	6	5	6	7	6	7	3	6	1	7	5	6	7	5	7	7	5	7	6	7	1	7	5	7	7	2	34	6
67	2019-09-17 06:20:00	2019-09-17 06:26:00	1	3	6	7	5	7	7	4	5	7	4	5	4	5	5	5	6	5	5	7	6	5	4	5	5	6	3	2	33	6
68	2019-09-17 06:23:00	2019-09-17 06:26:00	1	4	2	3	3	3	3	3	6	3	5	4	5	6	6	2	4	6	5	3	7	6	5	3	3	5	6	1	36	6
69	2019-09-17 06:23:00	2019-09-17 06:26:00	1	7	2	2	2	2	2	2	1	1	1	2	3	3	1	2	2	2	2	2	2	2	2	2	5	1	2	1	62	6
70	2019-09-17 06:11:00	2019-09-17 06:26:00	1	4	1	1	1	2	2	1	1	2	1	1	1	1	2	4	1	3	1	3	2	1	1	1	2	1	1	1	46	6
71	2019-09-17 06:17:00	2019-09-17 06:27:00	1	4	7	6	7	6	6	7	7	7	6	6	7	7	7	6	7	6	7	7	7	7	7	6	6	6	6	2	30	6
72	2019-09-17 06:25:00	2019-09-17 06:27:00	1	2	7	7	5	7	7	5	7	7	7	5	6	7	7	7	7	7	6	7	7	7	4	7	7	7	7	1	49	6
73	2019-09-17 06:22:00	2019-09-17 06:27:00	1	1	2	3	4	7	7	2	1	7	4	5	1	3	1	7	4	7	7	7	5	3	1	4	4	5	4	1	40	6
74	2019-09-17 06:24:00	2019-09-17 06:28:00	1	7	1	1	1	1	1	1	5	1	1	1	1	1	5	2	1	1	1	1	3	1	1	1	7	1	1	1	29	6
75	2019-09-17 06:26:00	2019-09-17 06:28:00	1	3	4	7	7	7	7	7	7	4	7	7	7	7	4	7	7	7	7	7	7	7	7	7	7	7	7	1	33	6
76	2019-09-17 06:12:00	2019-09-17 06:29:00	1	1	7	7	4	6	6	6	2	7	6	6	6	5	7	7	6	7	7	7	7	3	4	7	4	7	7	2	35	6
77	2019-09-17 06:27:00	2019-09-17 06:29:00	1	4	2	3	2	3	3	3	1	4	2	3	3	3	1	2	2	3	2	4	2	2	2	1	4	3	2	1	35	6
78	2019-09-17 06:26:00	2019-09-17 06:29:00	1	6	6	5	4	5	4	5	3	6	5	5	3	5	3	7	7	6	5	6	4	4	1	7	2	4	7	2	30	6
79	2019-09-17 06:27:00	2019-09-17 06:30:00	1	2	1	6	7	7	7	5	4	7	4	2	6	6	5	5	4	7	6	6	6	7	4	6	5	7	6	1	24	6
80	2019-09-17 06:28:00	2019-09-17 06:30:00	1	6	6	5	6	6	6	5	7	6	6	5	6	6	7	6	5	6	6	6	6	6	5	5	7	5	5	2	28	6
81	2019-09-17 06:26:00	2019-09-17 06:30:00	1	4	1	2	1	1	1	4	1	1	1	1	4	1	1	4	1	3	4	4	4	1	1	1	1	4	3	2	63	6
82	2019-09-17 06:27:00	2019-09-17 06:30:00	1	5	7	7	5	7	7	4	4	7	5	7	1	7	6	7	7	7	6	7	4	2	1	5	1	2	4	2	63	6
83	2019-09-17 06:22:00	2019-09-17 06:30:00	1	5	4	6	5	6	7	1	5	7	6	6	1	6	6	5	7	7	4	6	4	4	2	5	4	1	3	2	32	6
84	2019-09-17 06:28:00	2019-09-17 06:30:00	1	5	7	7	7	7	1	7	7	7	7	7	1	7	7	7	1	7	1	7	1	7	1	7	7	7	1	1	28	6
85	2019-09-17 06:27:00	2019-09-17 06:30:00	1	1	2	4	2	5	4	3	2	4	2	4	2	3	2	5	3	5	4	6	4	2	5	4	2	6	4	2	76	6
86	2019-09-17 06:14:00	2019-09-17 06:30:00	1	2	4	4	4	6	5	4	5	4	6	5	4	5	6	5	7	1	7	5	1	4	4	6	4	1	4	2	27	6
87	2019-09-17 06:29:00	2019-09-17 06:31:00	1	3	4	5	3	5	5	6	2	5	2	4	7	5	2	4	2	5	5	6	5	2	3	6	1	7	6	1	52	6
88	2019-09-17 06:28:00	2019-09-17 06:31:00	1	3	2	3	3	5	5	6	5	4	6	3	1	2	2	5	4	5	5	4	4	2	4	4	1	7	2	2	42	6
89	2019-09-17 06:29:00	2019-09-17 06:31:00	1	5	4	4	4	5	4	4	5	4	5	4	4	5	4	5	5	5	4	5	5	4	4	5	4	5	4	1	33	6
90	2019-09-17 06:28:00	2019-09-17 06:31:00	1	4	7	7	5	6	7	7	5	7	6	6	6	6	6	6	6	3	5	5	6	7	7	6	6	7	5	1	30	6
91	2019-09-17 06:30:00	2019-09-17 06:32:00	1	2	7	7	7	7	6	7	5	7	7	6	7	7	5	7	7	7	6	6	4	7	3	7	7	7	7	2	36	6
92	2019-09-17 06:25:00	2019-09-17 06:32:00	1	7	1	1	1	1	1	1	2	1	1	1	6	1	2	1	1	1	1	1	1	1	1	1	4	1	1	2	57	6
93	2019-09-17 06:29:00	2019-09-17 06:32:00	1	5	6	7	6	7	7	4	7	6	4	6	1	7	6	6	7	7	7	5	2	4	4	6	1	7	6	1	42	6
94	2019-09-17 06:30:00	2019-09-17 06:32:00	1	4	1	1	1	1	1	1	1	1	1	1	1	1	1	1	1	1	1	1	1	1	1	1	1	1	1	1	51	6
95	2019-09-17 06:29:00	2019-09-17 06:32:00	1	7	3	1	1	1	1	1	7	1	1	1	6	1	5	3	5	1	1	1	1	4	1	1	5	1	1	2	57	6
96	2019-09-17 06:30:00	2019-09-17 06:32:00	1	2	6	7	4	7	7	7	4	6	6	4	3	7	6	6	4	7	5	5	5	6	3	7	5	7	7	2	32	6
97	2019-09-17 06:30:00	2019-09-17 06:33:00	1	3	4	5	3	4	6	3	3	4	4	4	4	3	2	4	3	4	5	4	5	2	3	3	5	4	3	1	46	6
98	2019-09-17 06:29:00	2019-09-17 06:33:00	1	1	3	5	4	7	7	4	1	7	6	5	1	3	1	7	2	7	5	7	7	5	4	6	4	6	7	1	49	6
99	2019-09-17 06:30:00	2019-09-17 06:33:00	1	1	5	5	4	7	7	7	4	7	5	7	1	4	5	7	7	7	7	7	7	4	4	6	1	7	7	2	28	6
100	2019-09-17 06:30:00	2019-09-17 06:33:00	1	1	7	7	5	7	7	4	5	6	5	4	1	5	6	7	6	6	5	7	7	4	4	5	2	5	6	2	60	6
101	2019-09-17 06:30:00	2019-09-17 06:34:00	1	5	7	6	6	7	7	7	7	6	5	5	7	6	7	5	7	6	7	6	2	6	5	6	7	3	5	1	39	6
102	2019-09-17 06:30:00	2019-09-17 06:34:00	1	6	4	4	1	5	4	4	5	5	5	1	1	4	7	6	6	6	5	5	4	3	1	4	1	6	4	2	50	6
103	2019-09-17 06:31:00	2019-09-17 06:34:00	1	3	7	4	1	7	7	7	1	7	4	7	1	7	1	7	7	7	7	7	7	1	1	7	1	7	1	2	34	6
104	2019-09-17 06:30:00	2019-09-17 06:34:00	1	7	2	4	2	2	2	3	6	4	3	3	6	4	7	2	4	4	2	2	4	1	4	2	6	4	3	2	47	6
105	2019-09-17 06:32:00	2019-09-17 06:34:00	1	6	4	4	4	4	5	4	6	7	6	4	4	5	5	6	6	6	5	4	6	4	4	4	3	5	7	2	31	6
106	2019-09-17 06:30:00	2019-09-17 06:34:00	1	2	5	6	4	5	6	4	4	7	5	3	5	5	6	5	5	4	5	5	4	6	2	5	4	7	5	2	38	6
107	2019-09-17 06:30:00	2019-09-17 06:35:00	1	4	1	4	1	5	4	1	1	3	1	3	1	1	1	3	5	4	1	4	4	1	1	3	1	2	1	1	58	6
108	2019-09-17 06:26:00	2019-09-17 06:35:00	1	2	7	7	6	7	7	7	7	7	6	7	1	7	7	7	7	7	6	7	6	5	4	5	1	7	6	2	49	6
109	2019-09-17 06:32:00	2019-09-17 06:35:00	1	1	5	6	5	7	6	5	3	5	5	6	3	5	4	7	5	6	7	7	6	4	3	6	3	5	5	1	32	6
110	2019-09-17 06:32:00	2019-09-17 06:35:00	1	5	6	4	6	7	6	5	4	7	4	5	6	6	6	5	5	7	7	7	4	7	4	7	5	3	5	1	42	6
111	2019-09-17 06:30:00	2019-09-17 06:35:00	1	4	3	4	3	4	5	2	3	4	3	4	1	4	3	4	5	5	4	5	5	3	1	4	4	5	5	2	72	6
112	2019-09-17 06:30:00	2019-09-17 06:35:00	1	7	1	1	1	1	1	1	7	1	1	1	7	1	7	1	1	1	1	1	1	1	1	1	1	1	1	1	37	6
113	2019-09-17 06:33:00	2019-09-17 06:36:00	1	6	5	5	1	4	1	2	6	5	2	1	7	4	6	1	6	7	2	1	6	2	1	6	5	5	1	2	36	6
114	2019-09-17 06:33:00	2019-09-17 06:36:00	1	3	1	4	7	7	4	5	1	2	1	5	1	1	1	4	5	6	7	7	6	5	1	5	2	1	4	2	24	6
115	2019-09-17 06:34:00	2019-09-17 06:36:00	1	7	1	1	2	1	3	1	3	3	2	1	7	2	3	3	4	2	1	1	1	3	1	1	7	1	1	2	67	6
116	2019-09-17 06:33:00	2019-09-17 06:36:00	1	2	4	4	5	6	6	4	1	6	3	3	1	4	2	6	6	6	4	6	6	5	1	5	1	6	6	1	32	6
117	2019-09-17 06:34:00	2019-09-17 06:37:00	1	6	4	4	4	5	7	4	7	7	4	5	2	4	7	5	7	4	5	7	3	5	5	5	1	5	4	2	44	6
118	2019-09-17 06:33:00	2019-09-17 06:37:00	1	7	1	1	1	1	1	1	4	1	2	1	3	1	4	1	1	1	1	1	1	1	1	1	3	1	1	1	65	6
119	2019-09-17 06:33:00	2019-09-17 06:37:00	1	7	1	1	1	1	1	1	4	1	3	1	7	1	5	1	1	5	1	1	4	1	1	1	5	5	5	2	37	6
120	2019-09-17 06:34:00	2019-09-17 06:37:00	1	4	1	1	1	1	1	1	1	1	1	1	1	1	1	1	1	1	1	1	1	1	1	1	1	1	1	2	50	6
121	2019-09-17 06:34:00	2019-09-17 06:37:00	1	3	1	7	3	7	6	6	1	4	1	7	1	1	1	7	4	4	6	6	1	1	7	3	2	1	1	2	53	6
122	2019-09-17 06:34:00	2019-09-17 06:37:00	1	1	5	6	3	7	7	5	4	7	5	5	1	5	5	7	5	5	7	7	5	3	4	7	1	5	6	2	60	6
123	2019-09-17 06:34:00	2019-09-17 06:37:00	1	2	6	6	5	6	5	5	4	7	3	7	3	6	5	6	7	6	5	7	4	3	3	7	3	3	6	2	31	6
124	2019-09-17 06:32:00	2019-09-17 06:37:00	1	4	3	3	1	5	5	2	4	6	4	4	1	4	4	7	5	6	4	6	6	3	1	5	1	3	7	2	53	6
125	2019-09-17 06:35:00	2019-09-17 06:38:00	1	4	3	5	2	4	3	4	1	5	3	1	3	1	1	2	4	4	2	5	2	1	1	2	3	5	1	1	27	6
126	2019-09-17 06:35:00	2019-09-17 06:38:00	1	4	1	1	1	1	1	1	1	1	1	1	1	1	1	1	1	1	1	1	1	1	1	1	1	1	1	2	32	6
127	2019-09-17 06:33:00	2019-09-17 06:38:00	1	5	3	5	3	7	7	2	2	5	3	4	1	3	5	5	3	2	6	6	4	2	1	3	2	3	1	1	39	6
128	2019-09-17 06:35:00	2019-09-17 06:38:00	1	6	3	6	4	5	5	6	2	6	5	6	4	6	3	7	6	5	6	6	5	5	3	6	6	4	4	1	22	6
129	2019-09-17 06:36:00	2019-09-17 06:38:00	1	1	5	5	4	6	5	4	5	6	5	6	2	5	5	7	6	6	6	7	7	6	4	5	3	7	7	1	48	6
130	2019-09-17 06:36:00	2019-09-17 06:39:00	1	2	7	7	4	7	7	7	4	7	7	4	4	5	5	7	7	7	7	7	6	5	2	7	4	7	4	2	38	6
131	2019-09-17 06:36:00	2019-09-17 06:39:00	1	6	5	6	3	3	3	2	5	4	6	5	2	5	5	5	6	6	3	6	3	4	2	5	6	7	6	2	33	6
132	2019-09-17 06:36:00	2019-09-17 06:39:00	1	3	7	7	4	7	7	5	4	7	2	7	4	3	3	7	7	5	7	7	7	5	4	6	2	7	3	2	31	6
133	2019-09-17 06:37:00	2019-09-17 06:39:00	1	4	5	7	3	7	7	4	5	7	5	7	1	7	5	7	7	7	7	7	5	7	5	7	1	5	5	2	35	6
134	2019-09-17 06:37:00	2019-09-17 06:40:00	1	6	7	7	1	1	1	1	7	1	1	1	1	1	7	1	7	7	1	1	7	1	1	4	1	4	7	2	37	6
135	2019-09-17 06:36:00	2019-09-17 06:40:00	1	5	6	6	7	7	7	4	6	7	5	7	1	6	6	7	6	6	7	7	5	4	4	6	1	6	6	2	38	6
136	2019-09-17 06:35:00	2019-09-17 06:40:00	1	7	1	1	2	1	3	1	5	1	2	1	5	1	4	1	4	1	1	1	4	2	1	1	5	1	5	2	44	6
137	2019-09-17 06:38:00	2019-09-17 06:40:00	1	2	4	3	2	7	6	2	2	5	2	4	2	3	4	7	6	5	6	7	7	4	1	6	2	6	7	2	33	6
138	2019-09-17 06:36:00	2019-09-17 06:40:00	1	1	2	4	1	7	7	5	4	7	7	7	1	2	4	7	5	7	4	7	7	4	2	7	6	5	7	1	28	6
139	2019-09-17 06:38:00	2019-09-17 06:40:00	1	6	7	7	7	7	7	7	7	7	7	7	7	7	7	7	7	7	7	7	7	7	7	7	7	7	7	1	41	6
140	2019-09-17 06:38:00	2019-09-17 06:41:00	1	3	4	6	7	7	7	5	1	5	7	5	5	3	1	7	7	4	4	7	4	4	3	5	5	7	4	2	43	6
141	2019-09-17 06:35:00	2019-09-17 06:41:00	1	3	3	5	4	6	5	4	2	4	3	6	2	4	2	5	5	5	5	6	4	4	5	5	4	6	3	2	36	6
142	2019-09-17 06:34:00	2019-09-17 06:41:00	1	1	4	6	5	6	5	5	4	6	6	6	5	4	3	7	5	6	4	7	6	4	5	6	5	5	7	2	32	6
143	2019-09-17 06:29:00	2019-09-17 06:41:00	1	3	1	7	1	7	7	7	1	7	1	1	1	7	1	7	7	7	1	7	1	1	1	7	1	1	5	2	30	6
144	2019-09-17 06:35:00	2019-09-17 06:41:00	1	5	7	7	7	7	4	2	7	7	7	7	1	7	7	7	7	6	5	7	4	7	1	7	1	7	4	2	55	6
145	2019-09-17 06:39:00	2019-09-17 06:42:00	1	2	5	7	5	7	5	4	4	6	5	4	1	4	5	7	7	7	7	7	7	5	1	7	1	7	7	2	26	6
146	2019-09-17 06:39:00	2019-09-17 06:42:00	1	4	1	1	1	3	2	1	1	3	1	1	3	1	1	1	3	1	1	1	3	1	1	3	3	1	1	2	49	6
147	2019-09-17 06:37:00	2019-09-17 06:42:00	1	7	1	1	1	1	2	1	4	1	1	1	3	1	4	3	1	1	3	1	4	3	1	3	1	1	3	2	54	6
148	2019-09-17 06:40:00	2019-09-17 06:42:00	1	6	6	7	7	7	5	6	7	7	7	7	7	7	6	6	7	7	7	5	7	7	7	7	4	7	7	2	38	6
149	2019-09-17 06:40:00	2019-09-17 06:42:00	1	5	1	5	4	7	7	1	1	4	1	1	1	4	1	7	1	4	4	7	6	1	1	4	1	1	1	1	39	6
150	2019-09-17 06:37:00	2019-09-17 06:42:00	1	2	5	6	5	7	7	4	4	6	5	5	1	5	4	5	6	5	6	7	5	5	3	5	2	7	5	2	24	6
151	2019-09-17 06:37:00	2019-09-17 06:42:00	1	4	1	2	1	2	3	1	2	2	1	1	1	1	1	1	2	4	1	4	3	1	1	1	2	1	2	2	67	6
152	2019-09-17 06:39:00	2019-09-17 06:43:00	1	3	1	3	3	7	6	4	1	3	3	3	1	1	2	6	6	4	5	7	6	7	7	4	1	2	3	2	51	6
153	2019-09-17 06:41:00	2019-09-17 06:43:00	1	4	1	1	1	1	1	1	1	1	1	1	1	1	1	1	1	1	1	1	1	1	1	1	1	1	1	1	49	6
154	2019-09-17 06:37:00	2019-09-17 06:43:00	1	5	5	5	6	7	7	5	4	6	5	6	3	6	5	6	6	6	5	7	4	4	4	5	4	4	4	2	55	6
155	2019-09-17 06:42:00	2019-09-17 06:43:00	1	3	7	7	4	7	7	7	4	7	1	7	4	7	2	7	7	7	7	7	7	7	6	4	3	7	7	1	28	6
156	2019-09-17 06:41:00	2019-09-17 06:43:00	1	2	7	7	7	7	7	7	6	7	5	5	5	7	5	7	7	6	7	7	5	7	3	7	3	7	6	2	36	6
157	2019-09-17 06:38:00	2019-09-17 06:43:00	1	1	4	6	4	6	5	4	4	6	6	5	4	5	4	7	4	5	6	6	7	4	4	5	5	6	6	1	45	6
158	2019-09-17 06:42:00	2019-09-17 06:44:00	1	3	7	7	7	7	7	7	7	7	7	7	7	7	7	7	7	7	7	7	7	7	7	7	7	7	7	1	35	6
159	2019-09-17 06:40:00	2019-09-17 06:44:00	1	1	5	5	4	6	5	6	4	5	6	5	4	5	4	7	6	5	5	6	6	4	4	6	6	6	6	2	25	6
160	2019-09-17 06:41:00	2019-09-17 06:44:00	1	6	1	7	1	5	7	5	7	7	7	6	5	5	7	7	7	7	3	7	7	1	1	5	5	6	5	2	39	6
161	2019-09-17 06:41:00	2019-09-17 06:45:00	1	5	6	5	7	7	7	5	6	6	6	6	6	6	7	6	6	5	6	6	5	6	4	6	6	3	6	1	35	6
162	2019-09-17 06:41:00	2019-09-17 06:45:00	1	1	4	5	4	7	5	4	5	5	5	5	1	4	5	6	5	5	5	6	6	5	4	6	4	5	6	1	39	6
163	2019-09-17 06:42:00	2019-09-17 06:45:00	1	5	3	2	7	7	7	2	4	7	4	7	1	4	6	7	4	5	7	7	3	2	3	5	4	4	4	2	32	6
164	2019-09-17 06:44:00	2019-09-17 06:46:00	1	6	4	5	4	4	5	2	7	7	6	2	5	5	7	2	7	7	3	2	5	2	6	2	4	5	3	1	27	6
165	2019-09-17 06:43:00	2019-09-17 06:46:00	1	2	5	6	4	7	7	5	2	5	2	5	1	4	3	6	5	2	5	6	4	3	2	6	1	4	5	2	31	6
166	2019-09-17 06:43:00	2019-09-17 06:47:00	1	3	2	2	2	2	2	3	2	4	2	5	2	3	2	5	3	4	3	5	2	2	3	3	2	1	2	1	65	6
167	2019-09-17 06:43:00	2019-09-17 06:47:00	1	7	4	1	1	1	1	1	4	1	1	3	6	4	4	2	2	3	1	1	4	1	4	1	7	1	4	2	35	6
168	2019-09-17 06:45:00	2019-09-17 06:47:00	1	1	2	5	5	2	5	6	4	5	5	2	4	6	3	4	5	5	4	4	5	4	3	4	4	4	5	2	30	6
169	2019-09-17 06:44:00	2019-09-17 06:47:00	1	5	5	4	4	4	4	3	3	2	6	4	1	5	3	6	3	5	2	6	3	2	6	5	1	2	1	2	32	6
170	2019-09-17 06:45:00	2019-09-17 06:47:00	1	4	6	5	4	5	4	5	5	6	6	5	5	4	6	4	5	5	6	5	6	5	5	5	4	4	4	1	27	6
171	2019-09-17 06:45:00	2019-09-17 06:47:00	1	7	4	3	4	1	1	3	5	1	2	2	4	5	2	4	4	3	3	3	3	1	4	4	4	4	4	1	31	6
172	2019-09-17 06:43:00	2019-09-17 06:48:00	1	6	2	6	2	7	6	3	7	6	6	6	1	2	7	6	4	6	2	4	1	3	2	5	1	6	4	2	23	6
173	2019-09-17 06:43:00	2019-09-17 06:48:00	1	1	4	5	4	7	6	5	4	7	4	5	3	4	4	6	7	6	5	7	5	4	4	5	3	6	5	2	32	6
174	2019-09-17 06:41:00	2019-09-17 06:48:00	1	2	5	5	5	6	5	5	6	6	6	5	6	5	5	5	7	6	6	5	5	6	7	6	6	6	6	1	28	6
175	2019-09-17 06:43:00	2019-09-17 06:48:00	1	7	6	1	1	1	1	1	1	1	1	1	7	1	5	6	1	1	1	1	1	1	1	1	7	1	1	2	36	6
176	2019-09-17 06:47:00	2019-09-17 06:48:00	1	3	4	4	4	5	3	3	3	3	4	4	3	4	6	5	4	5	4	3	3	3	3	3	4	5	4	1	34	6
177	2019-09-17 06:47:00	2019-09-17 06:50:00	1	6	6	5	5	5	5	5	4	6	7	5	5	7	5	6	6	7	5	6	5	5	5	6	5	6	5	1	27	6
178	2019-09-17 06:29:00	2019-09-17 06:50:00	1	2	5	5	4	6	5	7	5	7	6	5	1	6	7	7	7	7	5	7	4	4	5	6	3	7	6	1	52	6
179	2019-09-17 06:48:00	2019-09-17 06:50:00	1	7	1	1	1	1	1	1	1	1	1	1	7	1	1	1	1	1	1	1	1	1	1	1	7	1	1	2	28	6
180	2019-09-17 06:47:00	2019-09-17 06:50:00	1	4	6	5	5	6	6	6	7	7	6	5	6	7	7	6	7	7	7	6	7	6	5	5	7	6	7	1	49	6
181	2019-09-17 06:47:00	2019-09-17 06:51:00	1	5	7	7	7	7	7	5	7	7	6	6	5	6	7	6	7	6	7	7	5	7	2	7	7	4	5	1	63	6
182	2019-09-17 06:48:00	2019-09-17 06:51:00	1	4	3	4	2	4	4	2	3	4	4	3	2	3	3	4	4	5	3	3	4	2	2	4	3	4	4	2	34	6
183	2019-09-17 06:47:00	2019-09-17 06:52:00	1	2	4	7	4	7	7	4	5	4	4	6	1	5	3	7	1	5	7	7	4	4	1	7	1	6	5	2	38	6
184	2019-09-17 06:49:00	2019-09-17 06:52:00	1	6	3	3	3	3	4	4	4	4	4	4	3	4	4	3	4	4	3	4	3	4	4	3	5	4	5	2	28	6
185	2019-09-17 06:49:00	2019-09-17 06:52:00	1	3	4	5	5	6	6	4	3	4	4	5	1	4	4	4	6	5	5	6	4	4	7	5	1	6	5	2	46	6
186	2019-09-17 06:33:00	2019-09-17 06:52:00	1	1	4	5	4	6	5	4	4	4	4	4	3	4	4	5	5	5	5	4	5	4	3	5	4	5	5	1	40	6
187	2019-09-17 06:47:00	2019-09-17 06:52:00	1	7	2	1	1	1	1	1	4	1	1	1	7	2	4	4	1	1	1	1	1	1	1	2	1	4	2	2	74	6
188	2019-09-17 06:47:00	2019-09-17 06:53:00	1	1	7	7	7	7	7	7	6	7	7	7	1	6	6	7	7	7	7	7	7	5	7	7	4	7	7	1	43	6
189	2019-09-17 06:52:00	2019-09-17 06:54:00	1	4	1	1	1	1	1	1	1	1	1	1	1	1	1	1	1	1	1	1	1	1	1	1	1	1	1	2	32	6
190	2019-09-17 06:48:00	2019-09-17 06:55:00	1	5	2	6	4	7	7	6	1	3	1	7	1	5	5	7	4	5	7	7	2	7	1	7	1	1	2	1	48	6
191	2019-09-17 06:55:00	2019-09-17 06:57:00	1	3	4	7	7	7	7	6	5	7	4	7	3	5	3	3	7	7	6	7	4	5	4	7	2	6	5	2	50	6
192	2019-09-17 06:56:00	2019-09-17 06:58:00	1	6	6	6	6	6	6	6	6	6	6	6	6	6	6	6	6	6	6	6	6	5	4	6	6	6	6	2	39	6
193	2019-09-17 06:59:00	2019-09-17 07:01:00	1	7	1	1	1	1	1	1	5	1	1	1	6	1	3	1	1	1	1	1	1	1	1	1	3	1	1	1	39	6
194	2019-09-17 06:20:00	2019-09-17 07:01:00	1	6	7	7	4	7	7	7	4	7	7	4	1	7	4	7	7	7	7	7	7	4	7	4	1	7	7	2	46	6
195	2019-09-17 06:59:00	2019-09-17 07:02:00	1	1	4	7	4	7	4	5	4	5	5	5	1	4	4	7	6	5	4	7	6	4	4	6	3	7	7	2	46	6
196	2019-09-17 07:04:00	2019-09-17 07:06:00	1	4	1	1	1	1	1	1	3	1	1	1	1	1	3	1	1	1	1	1	1	1	1	1	1	1	1	1	36	6
197	2019-09-17 07:04:00	2019-09-17 07:07:00	1	6	5	5	6	7	7	5	7	7	7	5	2	5	7	5	7	7	6	6	7	5	4	5	3	5	7	2	38	6
198	2019-09-17 07:05:00	2019-09-17 07:09:00	1	3	3	4	4	6	6	1	1	6	2	5	1	3	1	5	3	7	4	7	4	3	6	5	4	7	4	2	33	6
199	2019-09-17 07:12:00	2019-09-17 07:14:00	1	2	5	7	5	7	7	3	7	7	6	5	1	7	7	7	7	7	7	7	6	4	2	7	1	1	7	2	21	6
200	2019-09-17 07:14:00	2019-09-17 07:21:00	1	5	7	7	7	7	7	7	7	7	7	7	7	7	7	7	7	7	7	7	4	7	1	6	7	7	7	1	50	6
201	2019-09-17 07:04:00	2019-09-17 07:30:00	1	7	3	1	2	1	1	1	3	3	3	1	6	3	3	1	4	1	1	1	4	3	1	1	5	1	1	2	27	6
202	2019-09-17 06:46:00	2019-09-17 07:38:00	1	2	4	5	4	5	5	5	5	6	5	4	6	5	5	6	6	6	5	5	5	6	5	5	6	6	5	1	39	6
203	2019-09-17 07:47:00	2019-09-17 07:52:00	1	4	1	1	1	7	7	1	1	1	1	1	1	1	1	7	1	1	1	7	1	1	1	1	7	1	1	2	44	6
204	2019-09-17 06:43:00	2019-09-17 08:13:00	1	1	7	7	7	7	7	5	7	7	7	7	1	5	6	7	7	7	7	7	7	5	6	7	1	7	7	2	43	6
205	2019-09-17 08:06:00	2019-09-17 08:13:00	1	2	6	7	6	7	7	5	1	7	6	6	3	6	3	7	5	6	7	7	7	6	1	5	4	7	7	2	34	6
206	2019-09-17 08:12:00	2019-09-17 08:14:00	1	7	1	2	2	1	1	2	3	2	2	2	4	2	3	1	1	2	2	2	4	2	2	2	3	2	3	2	38	6
207	2019-09-17 08:16:00	2019-09-17 08:18:00	1	1	7	7	7	7	7	4	7	7	7	7	4	7	7	7	7	7	7	7	7	7	4	7	7	7	7	2	23	6
208	2019-09-17 08:56:00	2019-09-17 08:59:00	1	3	5	7	4	7	7	5	3	3	3	6	1	5	2	6	6	6	7	7	2	5	7	7	6	6	5	1	52	6
209	2019-09-17 09:02:00	2019-09-17 09:03:00	1	6	5	4	6	6	6	4	4	6	4	5	5	6	5	6	5	6	5	4	5	6	6	5	5	5	7	1	25	6
210	2019-09-17 09:15:00	2019-09-17 09:17:00	1	5	7	7	6	7	6	5	4	7	7	6	1	7	7	7	7	6	3	5	1	7	1	7	1	6	2	2	28	6
211	2019-09-17 09:22:00	2019-09-17 09:32:00	1	4	1	3	1	3	2	1	1	2	2	1	3	1	2	4	2	2	1	5	5	1	1	1	3	3	4	2	29	6
212	2019-09-17 09:32:00	2019-09-17 09:36:00	1	5	1	5	1	7	7	3	1	5	1	7	1	4	7	4	7	7	5	7	5	3	1	5	5	5	7	1	29	6
213	2019-09-17 09:49:00	2019-09-17 09:53:00	1	3	5	6	1	7	7	7	1	3	1	7	2	1	1	6	6	5	4	5	4	5	6	7	3	6	4	2	30	6
214	2019-09-17 10:13:00	2019-09-17 10:14:00	1	6	7	7	7	7	7	7	7	6	6	7	6	6	7	7	7	6	7	7	7	7	6	7	6	7	7	1	24	6
215	2019-09-17 14:26:00	2019-09-17 14:28:00	1	2	5	6	5	7	6	4	7	7	6	5	6	7	7	7	6	7	6	6	5	7	3	7	7	5	7	1	23	6
216	2019-09-17 07:43:00	2019-09-17 07:49:00	1	1	7	7	7	7	7	5	6	6	6	5	4	7	7	7	5	6	6	7	6	6	6	5	7	7	5	1	27	6
217	2019-09-17 06:56:00	2019-09-17 07:00:00	1	5	5	1	5	7	5	4	5	7	7	6	1	3	5	7	3	6	1	5	6	1	1	5	1	1	2	1	45	6
218	2019-09-17 06:48:00	2019-09-17 07:25:00	1	2	5	6	3	6	6	6	5	6	4	1	5	6	5	2	4	6	2	5	2	3	4	6	6	7	5	2	27	6
219	2019-09-17 06:46:00	2019-09-17 07:01:00	1	6	5	6	4	6	7	4	4	7	6	4	3	5	7	7	7	6	7	6	5	5	4	7	1	5	5	2	42	6
220	2019-09-17 06:45:00	2019-09-17 06:51:00	1	5	6	6	6	6	6	6	6	6	5	6	4	6	6	6	6	6	6	6	4	6	6	6	4	2	5	1	35	6
221	2019-09-17 06:43:00	2019-09-17 06:49:00	1	4	1	1	1	1	1	1	1	1	1	1	1	1	1	1	1	1	1	1	1	1	1	1	1	1	1	2	23	6
222	2019-09-17 06:46:00	2019-09-17 06:53:00	1	3	5	4	7	6	6	6	4	5	5	6	2	5	4	5	5	5	7	6	4	4	6	5	5	7	6	2	45	6
223	2019-09-17 06:44:00	2019-09-17 06:47:00	1	2	6	5	7	7	7	5	3	3	4	4	5	6	5	5	5	6	5	5	6	3	5	7	6	6	5	2	33	6
224	2019-09-17 06:35:00	2019-09-17 06:52:00	1	3	4	7	2	7	6	2	1	5	4	7	1	2	1	7	7	6	7	7	1	4	1	3	1	1	1	2	69	6
225	2019-09-17 06:41:00	2019-09-17 06:44:00	1	7	1	2	3	1	1	5	7	2	6	1	2	2	6	5	1	4	4	1	5	1	3	3	3	3	2	1	49	6
226	2019-09-17 06:30:00	2019-09-17 06:36:00	1	1	6	6	6	6	6	6	6	6	6	6	2	6	6	6	6	6	6	6	6	6	6	6	2	6	6	1	27	6
227	2019-09-17 06:37:00	2019-09-17 06:40:00	1	7	4	4	4	4	4	4	4	4	4	5	6	5	4	4	5	4	4	4	4	5	4	5	4	5	3	2	23	6
228	2019-09-17 06:30:00	2019-09-17 06:42:00	1	7	2	2	1	2	1	2	4	2	2	2	4	2	6	6	2	1	3	2	2	6	2	2	3	2	2	2	22	6
229	2019-09-17 06:28:00	2019-09-17 06:32:00	1	7	6	4	3	3	3	3	5	3	5	3	6	4	4	4	3	4	3	3	4	3	3	3	6	4	4	2	60	6
230	2019-09-17 06:35:00	2019-09-17 06:37:00	1	2	6	7	5	5	7	3	5	5	4	3	2	5	3	5	3	5	5	5	6	3	5	5	2	5	4	2	22	6
231	2019-09-17 06:29:00	2019-09-17 06:32:00	1	5	5	2	5	7	6	3	4	5	5	4	2	5	5	5	6	5	3	4	2	3	1	6	3	5	2	2	30	6
232	2019-09-17 06:28:00	2019-09-17 06:31:00	1	4	1	2	1	1	1	1	1	1	1	3	1	1	1	2	1	2	1	1	1	1	1	1	4	1	1	1	39	6
233	2019-09-17 06:25:00	2019-09-17 06:43:00	1	6	7	6	7	6	6	7	7	7	7	5	1	6	7	5	6	7	7	5	6	7	5	6	3	7	6	2	43	6
234	2019-09-17 06:18:00	2019-09-17 06:21:00	1	3	1	6	4	5	1	6	1	4	3	5	1	2	1	1	5	6	7	4	5	6	5	7	1	7	2	2	61	6
235	2019-09-17 06:27:00	2019-09-17 06:31:00	1	6	4	4	7	7	7	5	7	7	7	3	3	7	5	6	7	5	6	7	7	7	7	5	7	7	7	1	24	6
236	2019-09-17 06:14:00	2019-09-17 07:46:00	1	4	1	4	1	5	3	2	4	3	3	5	7	3	2	5	3	2	3	5	3	2	1	3	5	2	3	2	21	6
237	2019-09-17 06:13:00	2019-09-17 06:16:00	1	1	5	6	7	6	7	6	4	7	5	6	3	6	5	7	6	7	6	7	6	4	5	7	4	7	7	2	32	6
238	2019-09-17 06:17:00	2019-09-17 06:19:00	1	4	5	5	6	6	6	6	6	5	7	6	6	6	7	6	5	6	6	5	5	5	6	5	5	6	6	1	27	6
239	2019-09-17 06:25:00	2019-09-17 06:34:00	1	1	3	6	6	7	7	3	4	7	5	6	2	5	5	6	7	6	5	7	6	2	3	5	4	7	7	2	23	6
240	2019-09-17 06:23:00	2019-09-17 06:24:00	1	2	6	6	6	6	6	6	6	5	5	6	6	5	5	7	6	6	5	5	6	6	5	6	5	6	6	1	26	6
241	2019-09-17 06:13:00	2019-09-17 06:15:00	1	1	6	7	6	7	7	6	6	7	7	7	3	5	6	7	7	7	7	7	7	6	5	7	3	7	6	1	35	6
242	2019-09-17 06:23:00	2019-09-17 07:16:00	1	3	4	4	5	7	3	6	3	4	3	7	1	2	3	7	6	6	7	7	1	1	7	5	1	7	2	2	70	6
243	2019-09-17 06:11:00	2019-09-17 06:16:00	1	5	6	7	6	7	7	6	5	6	4	6	2	6	7	6	6	5	7	7	6	4	2	5	4	4	5	2	32	6
244	2019-09-17 06:11:00	2019-09-17 07:23:00	1	4	3	4	1	4	4	2	3	5	3	5	4	3	4	3	4	5	3	6	6	3	2	4	3	3	4	1	66	6
245	2019-09-17 06:11:00	2019-09-17 06:13:00	1	2	6	5	4	6	6	5	2	6	4	5	1	6	4	6	4	6	6	6	6	6	3	5	2	5	6	1	61	6
246	2019-09-17 07:05:00	2019-09-17 07:08:00	2	7	7	4	6	7	2	4	5	6	7	7	4	6	7	7	6	7	5	4	6	7	6	4	7	6	5	1	25	1
247	2019-09-17 07:31:00	2019-09-17 07:35:00	2	5	6	6	5	6	6	6	6	6	6	6	7	6	6	6	6	6	6	7	5	7	4	6	6	7	6	1	28	1
248	2019-09-17 08:05:00	2019-09-17 08:07:00	2	6	5	4	6	2	3	4	4	7	3	7	7	3	5	7	6	6	1	4	4	2	5	6	6	1	7	1	21	1
249	2019-09-17 08:10:00	2019-09-17 08:11:00	2	5	7	6	6	7	7	7	7	7	7	6	6	6	7	6	6	6	6	7	6	7	5	6	6	6	7	1	31	1
250	2019-09-17 08:11:00	2019-09-17 08:15:00	2	3	5	6	5	6	6	6	6	5	6	5	5	6	5	4	5	5	5	6	5	5	6	5	6	6	5	1	27	1
251	2019-09-17 08:06:00	2019-09-17 08:15:00	2	4	5	6	6	6	5	5	6	5	6	6	5	6	4	5	5	5	5	6	5	5	6	5	5	6	5	1	27	1
252	2019-09-17 08:06:00	2019-09-17 08:15:00	2	5	5	6	6	5	6	6	5	6	5	5	6	5	5	6	5	6	6	5	5	5	6	6	6	5	6	1	27	1
253	2019-09-17 08:12:00	2019-09-17 08:15:00	2	5	7	7	7	5	7	6	6	6	5	5	6	5	7	6	6	7	6	6	6	6	5	6	6	7	7	1	27	1
254	2019-09-17 08:18:00	2019-09-17 08:21:00	2	1	5	6	6	6	6	5	6	5	6	6	5	6	5	5	5	5	6	5	6	5	6	6	5	5	6	1	27	1
255	2019-09-17 08:21:00	2019-09-17 08:23:00	2	7	5	5	5	5	6	6	6	5	6	5	6	5	5	5	6	5	5	5	6	6	5	6	6	6	5	1	27	1
256	2019-09-17 08:28:00	2019-09-17 08:32:00	2	5	6	5	6	5	6	6	5	5	5	5	6	6	5	5	5	6	6	5	6	5	5	6	6	5	6	1	26	1
257	2019-09-17 08:34:00	2019-09-17 08:38:00	2	4	6	6	5	7	7	5	7	7	6	7	6	6	6	7	7	6	7	6	7	7	5	7	6	6	7	1	27	1
258	2019-09-17 09:14:00	2019-09-17 09:15:00	2	1	4	2	2	3	5	6	5	2	3	5	5	5	2	5	2	3	4	2	2	4	4	2	3	4	2	1	28	1
259	2019-09-17 10:13:00	2019-09-17 10:15:00	2	4	4	4	4	4	4	5	5	5	3	3	5	4	4	3	3	3	2	5	5	3	5	4	4	5	3	1	28	1
260	2019-09-17 13:11:00	2019-09-17 13:13:00	2	3	3	4	4	5	4	3	4	4	3	4	4	4	3	3	3	4	5	5	5	3	6	3	4	5	5	2	27	1
261	2019-09-17 11:13:00	2019-09-17 11:15:00	2	6	5	6	5	6	5	5	5	5	6	6	5	5	6	5	6	6	5	5	6	6	6	5	5	6	5	1	27	1
262	2019-09-17 09:34:00	2019-09-17 09:37:00	2	7	6	5	7	7	7	6	3	6	4	7	6	5	7	7	4	5	6	5	6	4	3	7	7	7	5	1	30	1
263	2019-09-17 08:05:00	2019-09-17 08:06:00	2	7	3	5	4	4	5	5	6	3	4	6	5	3	5	5	5	6	6	5	3	4	6	4	6	4	4	1	30	1
264	2019-09-17 07:58:00	2019-09-17 08:07:00	2	2	6	6	6	7	6	6	6	7	7	7	6	7	6	6	7	7	6	6	6	6	7	6	7	7	7	1	30	1
265	2019-09-17 07:45:00	2019-09-17 07:46:00	2	1	4	6	7	7	4	3	6	6	7	7	6	7	5	6	6	6	7	7	4	7	6	6	7	6	6	2	20	1
266	2019-09-17 07:42:00	2019-09-17 08:01:00	2	3	6	6	7	6	6	6	7	7	7	6	6	6	6	6	6	7	7	6	6	6	7	7	7	7	7	1	26	1
267	2019-09-17 07:33:00	2019-09-17 07:37:00	2	3	6	5	6	6	6	5	5	6	5	6	4	5	5	5	7	6	6	6	5	5	4	5	6	5	5	1	33	1
268	2019-09-17 07:13:00	2019-09-17 07:15:00	2	6	4	4	3	3	3	6	2	5	2	6	5	3	3	5	6	4	3	2	6	4	4	5	2	3	5	1	20	1
269	2019-09-17 07:46:00	2019-09-17 07:48:00	2	4	4	6	3	5	3	5	5	3	3	4	4	3	6	5	5	5	4	5	4	4	5	5	3	6	3	1	30	1
270	2019-09-17 07:31:00	2019-09-17 07:33:00	2	6	3	2	3	2	3	5	1	4	3	4	7	7	4	2	2	6	4	7	7	6	5	3	3	6	3	2	20	1
271	2019-09-17 08:04:00	2019-09-17 08:06:00	2	6	2	1	1	7	7	1	1	7	1	1	1	1	1	7	1	1	1	7	1	7	7	7	7	7	1	1	32	2
272	2019-09-17 10:39:00	2019-09-17 10:42:00	2	4	6	7	5	5	5	6	6	7	6	6	6	6	5	6	7	6	6	6	6	6	6	5	6	7	6	1	29	2
273	2019-09-17 10:58:00	2019-09-17 11:00:00	2	5	4	4	5	5	5	4	4	5	5	5	4	5	4	5	5	5	4	5	5	5	6	4	4	5	4	1	28	2
274	2019-09-17 13:46:00	2019-09-17 13:48:00	2	5	3	5	5	2	5	3	5	5	5	3	4	5	4	3	3	3	4	3	4	5	4	5	4	5	3	2	27	2
275	2019-09-17 14:05:00	2019-09-17 14:07:00	2	1	4	5	4	5	4	5	4	5	3	3	6	5	4	5	4	6	4	4	5	3	4	4	6	4	6	1	27	2
276	2019-09-17 14:10:00	2019-09-17 14:25:00	2	7	4	4	5	6	5	5	4	4	5	6	4	3	5	5	6	6	3	5	5	4	4	5	4	6	4	2	27	2
277	2019-09-17 11:28:00	2019-09-17 11:30:00	2	2	5	3	5	3	4	4	6	3	4	5	4	3	5	4	5	3	4	4	5	4	3	4	5	5	5	2	28	2
278	2019-09-17 14:03:00	2019-09-17 14:04:00	2	6	3	5	4	4	5	5	4	4	5	4	4	5	5	5	5	5	4	4	6	5	4	4	5	6	4	1	29	2
279	2019-09-17 12:22:00	2019-09-17 12:25:00	2	4	5	5	3	5	4	3	3	4	3	4	4	5	5	3	5	4	3	4	4	5	4	5	4	6	5	2	29	2
280	2019-09-17 10:57:00	2019-09-17 11:00:00	2	2	5	4	3	5	6	5	4	5	4	4	5	4	5	5	4	4	5	4	6	5	5	6	4	4	5	2	28	2
281	2019-09-17 10:57:00	2019-09-17 11:04:00	2	2	4	5	4	5	6	5	4	4	5	4	4	6	6	5	5	4	6	5	5	5	5	6	4	6	6	1	29	2
282	2019-09-17 10:56:00	2019-09-17 10:59:00	2	3	6	5	5	6	6	6	5	5	5	5	6	5	6	5	4	6	6	6	4	5	4	6	5	5	5	2	27	2
283	2019-09-17 07:11:00	2019-09-17 07:14:00	2	5	7	1	7	7	1	1	7	1	7	7	1	7	7	1	1	1	7	1	1	7	1	1	1	7	1	1	32	3
284	2019-09-17 07:12:00	2019-09-17 07:14:00	2	1	7	7	7	7	7	7	7	7	7	7	7	7	7	7	7	7	7	7	7	7	7	7	7	7	7	1	28	3
285	2019-09-17 09:01:00	2019-09-17 09:13:00	2	3	5	5	4	6	5	6	5	6	5	5	6	5	4	5	5	6	6	6	6	4	4	6	5	6	6	2	28	3
286	2019-09-17 09:38:00	2019-09-17 09:39:00	2	1	7	7	7	7	7	7	7	7	7	7	7	7	7	7	7	7	7	7	7	7	7	7	6	7	7	2	35	3
287	2019-09-17 09:43:00	2019-09-17 09:45:00	2	4	4	4	5	4	4	3	4	7	4	7	4	7	4	7	7	7	4	3	4	7	7	7	4	7	4	2	24	3
288	2019-09-17 10:04:00	2019-09-17 10:05:00	2	5	7	5	4	7	4	7	4	7	7	7	5	7	7	7	7	7	7	7	7	5	7	7	4	7	7	2	35	3
289	2019-09-17 10:09:00	2019-09-17 10:10:00	2	3	5	7	7	7	7	7	4	7	7	7	5	7	7	7	7	7	7	7	4	7	7	6	4	7	7	2	23	3
290	2019-09-17 10:58:00	2019-09-17 11:00:00	2	4	4	5	7	7	7	7	7	7	7	7	7	7	7	5	7	7	7	4	5	7	6	7	4	7	7	2	24	3
291	2019-09-17 08:01:00	2019-09-17 08:03:00	2	5	4	5	3	7	5	6	4	5	3	5	6	4	4	6	3	6	5	4	7	3	6	7	7	7	5	1	26	3
292	2019-09-17 07:47:00	2019-09-17 07:49:00	2	4	6	7	6	7	5	6	5	6	4	5	4	4	3	5	7	4	6	5	3	7	3	6	4	6	3	1	25	3
293	2019-09-17 06:21:00	2019-09-17 06:25:00	2	6	6	6	6	7	7	6	4	7	7	6	7	5	6	4	4	7	7	5	5	6	7	6	6	6	7	1	29	4
294	2019-09-17 06:22:00	2019-09-17 06:27:00	2	2	7	7	7	7	7	7	7	7	7	7	7	7	6	7	7	7	7	6	5	7	7	7	5	7	5	2	25	4
295	2019-09-17 06:52:00	2019-09-17 06:53:00	2	4	4	6	4	4	4	3	7	5	5	4	4	4	4	5	3	5	3	4	6	5	5	5	6	5	6	2	33	4
296	2019-09-17 07:06:00	2019-09-17 07:10:00	2	2	4	5	4	3	4	4	5	4	5	4	4	4	3	4	5	5	4	5	5	4	4	5	5	5	5	1	32	4
297	2019-09-17 07:12:00	2019-09-17 07:13:00	2	4	5	6	6	5	5	5	5	3	4	6	5	5	5	5	5	5	5	6	5	3	6	5	6	6	6	1	27	4
298	2019-09-17 07:20:00	2019-09-17 07:22:00	2	6	2	3	4	1	6	2	7	5	1	1	5	7	4	3	6	2	5	2	4	3	2	2	1	4	1	1	27	4
299	2019-09-17 08:03:00	2019-09-17 08:05:00	2	4	5	6	5	5	5	5	5	6	6	6	6	6	5	5	6	6	6	5	5	5	6	6	6	6	6	1	30	4
300	2019-09-17 07:58:00	2019-09-17 08:07:00	2	4	6	6	6	5	5	6	6	6	6	5	5	6	6	6	5	6	6	5	5	6	6	6	6	6	6	1	33	4
301	2019-09-17 08:10:00	2019-09-17 08:11:00	2	7	6	6	5	5	6	5	5	6	6	6	6	6	6	6	6	6	6	5	6	5	6	5	6	5	6	1	30	4
302	2019-09-17 08:12:00	2019-09-17 08:14:00	2	2	5	6	6	5	6	6	5	6	6	6	6	5	6	6	6	6	6	6	5	6	5	5	6	6	6	2	30	4
303	2019-09-17 08:20:00	2019-09-17 08:22:00	2	2	6	6	5	6	6	6	6	6	6	6	5	6	6	6	6	5	6	6	6	6	6	6	6	6	5	1	30	4
304	2019-09-17 09:25:00	2019-09-17 09:26:00	2	6	7	7	1	1	1	1	1	7	7	7	1	7	7	1	1	7	1	7	1	1	1	1	7	1	7	2	25	4
305	2019-09-17 09:27:00	2019-09-17 09:28:00	2	3	1	1	1	1	1	1	7	7	7	7	7	1	7	7	1	7	1	7	7	7	7	1	7	1	7	2	26	4
306	2019-09-17 11:41:00	2019-09-17 11:45:00	2	7	3	5	7	6	7	7	6	6	5	6	7	6	5	4	4	5	7	6	7	7	5	5	6	4	4	2	28	4
307	2019-09-17 11:10:00	2019-09-17 11:13:00	2	4	1	5	4	1	6	6	3	7	5	7	7	3	7	3	1	7	1	5	3	7	2	4	6	7	2	1	26	4
308	2019-09-17 11:24:00	2019-09-17 11:26:00	2	2	7	2	4	2	1	4	4	2	6	4	1	6	7	6	3	2	5	7	5	7	5	7	4	1	1	1	26	4
309	2019-09-17 10:13:00	2019-09-17 10:17:00	2	3	5	7	5	7	7	7	5	7	4	7	6	5	7	7	4	7	7	7	5	5	4	5	5	3	7	1	39	4
310	2019-09-17 08:12:00	2019-09-17 08:14:00	2	1	4	4	4	5	2	2	4	3	6	4	6	5	6	3	7	4	5	7	3	2	4	7	7	6	3	1	26	4
311	2019-09-17 08:03:00	2019-09-17 08:07:00	2	1	6	7	5	7	7	7	5	6	7	7	4	7	3	6	5	5	3	7	6	4	5	7	7	6	3	2	27	4
312	2019-09-17 07:12:00	2019-09-17 07:20:00	2	1	1	7	7	4	7	4	7	7	7	7	4	5	7	1	5	1	5	7	7	3	4	3	7	1	7	1	30	4
313	2019-09-17 07:42:00	2019-09-17 07:44:00	2	7	4	3	2	5	7	4	5	5	2	2	5	4	4	4	3	2	2	7	6	7	5	3	3	4	5	1	22	4
314	2019-09-17 06:52:00	2019-09-17 07:07:00	2	4	7	5	7	7	6	7	7	7	7	7	6	7	7	7	7	6	7	7	6	7	7	6	6	6	6	1	34	4
315	2019-09-17 08:21:00	2019-09-17 08:23:00	2	1	7	7	7	7	7	7	7	7	7	7	7	7	7	7	7	7	7	7	7	7	7	7	7	7	7	1	27	5
316	2019-09-17 09:20:00	2019-09-17 09:22:00	2	6	6	6	5	6	6	5	5	5	6	6	5	5	6	6	6	6	6	5	5	6	5	5	5	6	6	1	24	5
317	2019-09-17 11:03:00	2019-09-17 11:05:00	2	5	6	6	5	5	5	5	6	6	6	6	5	6	5	5	6	5	6	6	5	5	5	6	6	6	5	1	24	5
318	2019-09-17 10:39:00	2019-09-17 10:41:00	2	6	5	6	6	5	5	5	5	4	5	5	5	5	5	6	5	4	6	6	5	4	6	5	6	4	4	2	35	5
319	2019-09-17 07:25:00	2019-09-17 07:26:00	2	4	7	7	7	7	7	7	7	7	7	7	7	7	7	7	7	7	7	7	7	7	7	7	7	7	7	1	29	5
320	2019-09-17 06:22:00	2019-09-17 06:26:00	2	7	6	6	6	5	5	5	5	5	5	6	5	6	6	5	6	6	6	5	6	6	5	6	6	6	5	1	28	6
321	2019-09-17 06:22:00	2019-09-17 06:26:00	2	4	1	1	1	2	1	1	1	1	1	2	1	1	2	2	1	1	2	1	1	1	1	1	1	1	1	1	31	6
322	2019-09-17 06:25:00	2019-09-17 06:26:00	2	1	6	6	6	6	7	7	7	7	7	6	6	7	6	6	7	7	7	7	6	7	7	6	7	6	7	2	24	6
323	2019-09-17 06:26:00	2019-09-17 06:27:00	2	7	4	5	4	6	6	4	5	4	4	4	3	5	5	4	5	5	6	5	5	4	5	5	3	5	5	1	35	6
324	2019-09-17 06:22:00	2019-09-17 06:28:00	2	5	3	5	5	6	7	6	3	6	5	7	3	5	4	7	7	5	7	7	6	5	4	5	4	4	6	1	28	6
325	2019-09-17 06:27:00	2019-09-17 06:28:00	2	4	7	6	6	7	5	6	7	6	7	7	7	6	5	5	7	5	7	6	6	7	6	6	7	7	6	2	26	6
326	2019-09-17 06:24:00	2019-09-17 06:28:00	2	3	7	7	7	7	7	7	7	7	7	7	7	7	7	7	7	7	7	7	7	7	7	7	5	7	7	1	33	6
327	2019-09-17 06:27:00	2019-09-17 06:30:00	2	5	7	7	5	7	7	7	7	7	7	7	6	7	7	7	6	7	5	7	7	4	2	7	4	3	6	1	28	6
328	2019-09-17 06:28:00	2019-09-17 06:31:00	2	3	2	5	4	3	4	3	3	4	3	2	3	4	2	3	3	5	4	3	4	4	3	3	2	4	4	1	35	6
329	2019-09-17 06:29:00	2019-09-17 06:31:00	2	1	5	5	7	6	5	6	6	5	5	5	5	5	5	6	6	5	6	5	5	5	5	6	6	6	5	2	28	6
330	2019-09-17 06:24:00	2019-09-17 06:32:00	2	2	7	6	6	7	7	7	7	7	7	6	6	6	7	7	6	7	7	7	6	6	5	7	6	7	7	1	29	6
331	2019-09-17 06:30:00	2019-09-17 06:32:00	2	7	5	3	1	1	1	7	1	1	1	1	4	6	1	6	4	1	1	1	1	7	3	5	1	2	4	2	25	6
332	2019-09-17 06:27:00	2019-09-17 06:33:00	2	2	7	5	6	6	6	4	6	7	5	4	4	7	5	4	4	6	6	6	4	4	4	5	4	7	6	1	36	6
333	2019-09-17 06:23:00	2019-09-17 06:33:00	2	4	5	6	5	5	6	6	5	5	5	5	5	5	6	6	6	5	5	5	6	5	6	6	5	5	6	1	24	6
334	2019-09-17 06:34:00	2019-09-17 06:35:00	2	7	7	6	6	6	7	7	6	6	7	6	7	7	6	6	7	6	7	6	7	7	7	6	7	7	7	1	24	6
335	2019-09-17 06:29:00	2019-09-17 06:36:00	2	4	6	6	7	6	4	6	7	7	6	7	6	5	6	6	5	5	7	6	6	4	5	6	7	6	5	2	25	6
336	2019-09-17 06:34:00	2019-09-17 06:40:00	2	3	7	7	6	5	7	7	6	7	5	6	7	7	6	6	6	7	6	7	5	7	5	7	6	6	7	2	29	6
337	2019-09-17 06:37:00	2019-09-17 06:40:00	2	5	4	6	7	5	6	5	6	5	5	5	5	6	5	6	5	4	5	7	4	5	5	6	6	3	5	1	51	6
338	2019-09-17 06:37:00	2019-09-17 06:41:00	2	6	6	5	6	5	6	5	6	5	5	5	4	5	5	5	5	6	6	6	5	5	6	6	6	6	5	1	30	6
339	2019-09-17 06:36:00	2019-09-17 06:41:00	2	1	4	1	5	5	4	1	1	3	1	6	1	3	2	5	4	4	3	6	2	2	2	4	3	3	2	1	36	6
340	2019-09-17 06:30:00	2019-09-17 06:42:00	2	2	1	7	7	7	7	7	7	1	7	7	7	1	7	1	7	7	7	7	7	7	7	7	7	7	7	2	30	6
341	2019-09-17 06:41:00	2019-09-17 06:46:00	2	6	6	7	6	6	7	7	7	6	5	6	5	7	7	5	4	5	7	7	5	7	7	7	5	7	7	1	58	6
342	2019-09-17 06:46:00	2019-09-17 06:47:00	2	5	3	2	4	5	4	3	5	3	2	4	5	6	3	4	4	6	5	4	3	6	5	6	6	3	4	2	33	6
343	2019-09-17 06:42:00	2019-09-17 06:47:00	2	2	7	7	6	7	4	7	5	7	5	5	5	7	5	7	1	7	5	7	6	5	5	6	1	7	7	2	47	6
344	2019-09-17 06:37:00	2019-09-17 06:48:00	2	1	5	4	4	6	6	4	5	5	5	5	4	5	5	4	5	5	5	5	4	4	5	5	4	5	4	2	30	6
345	2019-09-17 06:48:00	2019-09-17 06:49:00	2	7	4	3	2	3	5	6	5	5	5	5	5	3	5	3	6	2	4	5	5	4	2	4	3	5	3	2	28	6
346	2019-09-17 06:51:00	2019-09-17 06:55:00	2	3	3	5	5	6	6	5	5	5	4	6	5	3	5	6	7	5	7	7	5	6	6	6	5	5	4	1	35	6
347	2019-09-17 06:53:00	2019-09-17 06:56:00	2	5	6	7	6	7	7	7	7	7	7	7	7	7	6	6	7	6	7	7	6	7	7	7	7	7	7	1	37	6
348	2019-09-17 06:56:00	2019-09-17 07:00:00	2	2	5	6	6	7	7	6	6	7	7	7	5	7	7	7	7	7	6	7	6	7	5	7	6	7	7	2	27	6
349	2019-09-17 07:02:00	2019-09-17 07:05:00	2	3	6	7	6	3	6	7	7	6	5	6	4	6	6	6	3	3	7	3	2	6	5	6	4	6	7	1	30	6
350	2019-09-17 06:52:00	2019-09-17 07:06:00	2	1	7	7	5	7	7	7	5	7	7	7	1	7	5	7	7	7	7	7	7	7	6	7	1	7	7	1	45	6
351	2019-09-17 07:08:00	2019-09-17 07:12:00	2	7	5	7	7	7	7	7	7	7	5	6	5	6	7	7	5	7	6	6	6	7	7	7	5	4	5	2	35	6
352	2019-09-17 07:11:00	2019-09-17 07:16:00	2	4	2	1	1	1	1	4	5	2	1	1	6	1	5	1	1	6	4	5	7	4	1	1	5	1	7	1	37	6
353	2019-09-17 07:20:00	2019-09-17 07:21:00	2	3	7	6	7	7	6	5	7	6	6	7	5	4	4	4	4	5	7	4	7	7	6	6	6	4	7	1	25	6
354	2019-09-17 07:20:00	2019-09-17 07:22:00	2	1	5	5	6	5	5	6	6	6	4	6	6	6	6	5	6	5	5	4	4	6	5	5	5	4	5	1	25	6
355	2019-09-17 06:46:00	2019-09-17 07:23:00	2	2	5	5	6	6	6	5	5	4	4	5	6	5	5	6	6	6	5	6	6	5	6	6	5	6	5	1	29	6
356	2019-09-17 07:21:00	2019-09-17 07:23:00	2	3	5	5	5	5	6	4	5	5	4	6	4	5	4	4	5	2	5	3	5	3	6	5	4	4	4	1	25	6
357	2019-09-17 07:20:00	2019-09-17 07:23:00	2	7	7	7	1	1	1	7	7	1	1	1	1	7	7	1	1	7	1	1	1	7	7	7	7	1	1	2	26	6
358	2019-09-17 07:23:00	2019-09-17 07:24:00	2	2	6	5	6	5	6	7	6	5	7	7	5	5	5	5	7	6	5	7	5	5	6	6	6	6	5	1	25	6
359	2019-09-17 07:23:00	2019-09-17 07:26:00	2	5	5	5	7	7	6	6	7	7	7	7	6	7	7	6	7	6	7	7	5	7	7	6	6	7	7	1	28	6
360	2019-09-17 07:21:00	2019-09-17 07:29:00	2	7	6	6	5	5	5	5	6	6	5	6	5	6	6	6	6	5	6	5	5	6	6	5	5	6	5	1	24	6
361	2019-09-17 07:28:00	2019-09-17 07:31:00	2	1	7	6	7	7	7	6	7	7	6	7	7	7	7	7	7	7	6	7	7	7	7	7	7	7	7	1	40	6
362	2019-09-17 07:36:00	2019-09-17 07:37:00	2	6	6	6	6	6	5	6	6	5	5	6	5	6	5	5	6	6	5	5	5	6	6	5	6	5	5	1	25	6
363	2019-09-17 07:22:00	2019-09-17 07:38:00	2	4	6	5	6	6	6	5	5	5	6	6	5	5	5	6	6	5	5	6	5	6	5	6	5	5	6	1	25	6
364	2019-09-17 07:32:00	2019-09-17 07:38:00	2	7	3	6	6	7	7	6	6	5	6	6	6	5	4	6	5	5	7	6	5	5	4	6	5	5	6	1	30	6
365	2019-09-17 07:38:00	2019-09-17 07:39:00	2	5	4	3	5	5	3	5	4	5	5	3	6	5	5	5	4	5	6	6	6	5	4	3	5	4	4	1	26	6
366	2019-09-17 06:21:00	2019-09-17 07:43:00	2	1	7	6	5	7	6	1	6	6	6	7	5	6	6	6	5	7	6	6	6	6	3	6	2	4	5	1	29	6
367	2019-09-17 07:50:00	2019-09-17 07:53:00	2	7	6	6	5	5	5	6	5	6	5	5	6	5	6	5	6	6	6	6	6	6	6	5	5	5	5	1	34	6
368	2019-09-17 07:44:00	2019-09-17 07:54:00	2	2	7	7	7	7	7	7	7	7	7	7	7	7	7	7	7	7	7	7	6	7	7	7	7	6	7	1	30	6
369	2019-09-17 07:53:00	2019-09-17 07:55:00	2	2	6	6	5	5	7	6	5	5	5	6	6	6	6	6	6	6	3	7	6	4	2	6	6	7	7	2	33	6
370	2019-09-17 07:53:00	2019-09-17 07:59:00	2	3	7	7	7	7	7	7	7	7	7	7	7	7	7	7	7	7	7	7	7	7	1	7	1	7	7	1	24	6
371	2019-09-17 07:57:00	2019-09-17 08:00:00	2	5	4	6	4	5	6	4	5	5	5	4	5	5	3	6	5	5	6	5	6	5	5	6	5	4	7	2	23	6
372	2019-09-17 07:59:00	2019-09-17 08:03:00	2	7	2	2	3	2	2	5	3	3	2	2	4	2	4	1	3	2	2	2	4	4	1	2	3	3	2	1	24	6
373	2019-09-17 08:05:00	2019-09-17 08:07:00	2	1	4	5	5	6	6	5	5	6	5	6	5	5	3	7	5	5	6	7	6	3	3	6	3	5	6	1	32	6
374	2019-09-17 08:05:00	2019-09-17 08:10:00	2	3	1	1	1	1	1	2	2	1	1	1	1	2	1	1	5	1	6	1	1	1	1	1	6	6	1	1	45	6
375	2019-09-17 08:07:00	2019-09-17 08:10:00	2	2	4	5	3	4	4	4	5	4	4	4	5	4	5	5	4	5	5	5	5	5	4	5	4	4	5	2	23	6
376	2019-09-17 08:13:00	2019-09-17 08:14:00	2	2	5	5	5	5	5	4	4	4	5	5	4	5	5	5	5	4	6	4	4	4	4	4	5	5	5	2	23	6
377	2019-09-17 08:15:00	2019-09-17 08:19:00	2	3	7	3	5	6	6	7	3	7	1	7	1	7	6	4	7	6	7	5	5	3	6	7	5	4	7	1	33	6
378	2019-09-17 08:19:00	2019-09-17 08:21:00	2	6	4	5	4	5	5	5	5	4	5	5	4	4	4	4	5	4	5	5	5	5	4	5	4	5	4	2	23	6
379	2019-09-17 08:19:00	2019-09-17 08:22:00	2	7	5	7	7	7	7	7	5	6	5	6	6	6	6	6	5	7	7	6	6	6	5	6	6	7	5	2	29	6
380	2019-09-17 08:20:00	2019-09-17 08:22:00	2	4	7	7	7	7	7	7	7	7	7	5	7	7	6	7	7	7	7	7	7	7	7	7	7	7	6	1	28	6
381	2019-09-17 08:21:00	2019-09-17 08:30:00	2	3	1	1	1	7	7	1	7	7	7	7	7	7	7	7	7	1	7	1	1	7	1	7	1	7	7	1	32	6
382	2019-09-17 08:33:00	2019-09-17 08:35:00	2	6	5	6	5	5	5	5	5	6	5	5	6	6	6	5	6	5	6	4	6	5	6	5	6	6	5	1	24	6
383	2019-09-17 08:33:00	2019-09-17 08:37:00	2	6	7	6	7	7	7	7	7	7	6	7	3	7	7	7	7	7	7	7	6	7	6	7	2	7	7	1	29	6
384	2019-09-17 08:35:00	2019-09-17 08:40:00	2	7	6	6	5	6	2	5	6	6	6	6	6	6	5	6	6	6	6	6	5	6	6	5	6	6	6	2	33	6
385	2019-09-17 08:37:00	2019-09-17 08:45:00	2	3	5	5	7	6	7	5	7	7	6	7	5	6	7	7	5	6	7	6	6	6	4	6	6	7	7	1	60	6
386	2019-09-17 08:43:00	2019-09-17 08:47:00	2	5	5	6	5	6	6	5	5	5	6	6	6	6	5	5	6	6	6	6	5	6	5	6	5	6	6	2	27	6
387	2019-09-17 08:46:00	2019-09-17 08:50:00	2	3	5	6	5	7	6	6	6	6	5	6	5	6	5	6	5	6	6	6	4	5	5	5	6	5	5	2	35	6
388	2019-09-17 08:44:00	2019-09-17 08:54:00	2	2	1	7	7	7	1	1	7	1	7	7	1	1	1	1	1	1	1	1	1	1	1	7	1	1	1	1	28	6
389	2019-09-17 08:44:00	2019-09-17 08:54:00	2	1	6	6	4	7	7	6	6	7	6	7	2	7	6	7	6	7	7	7	6	6	6	6	6	6	6	2	42	6
390	2019-09-17 08:56:00	2019-09-17 08:57:00	2	6	5	6	4	3	4	4	5	2	3	3	5	5	4	4	6	4	3	3	3	4	5	4	3	4	5	1	30	6
391	2019-09-17 08:58:00	2019-09-17 09:03:00	2	5	7	5	7	6	7	6	6	7	6	7	5	6	4	5	6	6	5	7	7	6	3	6	6	4	7	2	25	6
392	2019-09-17 09:02:00	2019-09-17 09:05:00	2	5	6	6	6	6	6	5	5	6	5	5	5	6	6	5	4	6	6	5	6	5	5	5	6	6	6	1	25	6
393	2019-09-17 09:05:00	2019-09-17 09:06:00	2	4	5	6	5	5	5	6	6	6	5	5	5	5	6	6	6	5	6	5	5	6	6	6	6	5	5	2	22	6
394	2019-09-17 09:05:00	2019-09-17 09:06:00	2	4	6	6	6	6	5	5	6	6	6	6	6	5	6	6	5	5	6	6	6	5	6	6	5	6	6	2	25	6
395	2019-09-17 09:05:00	2019-09-17 09:07:00	2	7	6	6	5	6	6	5	6	5	6	6	5	6	6	6	5	6	6	6	5	6	5	5	5	5	5	2	32	6
396	2019-09-17 09:02:00	2019-09-17 09:07:00	2	6	5	5	6	5	6	5	6	5	5	5	5	6	6	5	6	6	5	6	6	6	5	5	6	5	5	1	25	6
397	2019-09-17 09:04:00	2019-09-17 09:08:00	2	6	6	4	4	5	5	6	6	5	6	6	5	3	4	6	4	6	5	3	4	4	5	4	5	5	5	1	20	6
398	2019-09-17 09:07:00	2019-09-17 09:08:00	2	3	5	6	6	5	6	6	6	6	6	6	6	6	5	5	5	5	6	6	6	6	6	5	6	6	6	2	25	6
399	2019-09-17 09:06:00	2019-09-17 09:09:00	2	7	5	5	6	5	6	6	5	6	5	5	5	6	6	6	6	5	5	6	5	5	6	6	6	6	6	1	25	6
400	2019-09-17 09:05:00	2019-09-17 09:12:00	2	1	5	5	5	6	5	6	6	6	6	6	6	5	5	5	6	6	5	6	6	6	6	5	6	5	5	1	28	6
401	2019-09-17 08:33:00	2019-09-17 09:12:00	2	4	5	6	6	5	6	6	6	5	6	6	6	5	6	6	6	5	6	6	5	6	5	6	6	5	5	1	22	6
402	2019-09-17 09:11:00	2019-09-17 09:13:00	2	5	6	6	5	6	6	5	6	5	5	5	6	6	5	6	6	6	6	5	5	6	6	5	5	6	6	2	32	6
403	2019-09-17 09:11:00	2019-09-17 09:13:00	2	6	6	6	6	5	6	6	6	6	6	6	6	6	5	5	5	5	5	5	5	5	6	5	5	6	6	2	22	6
404	2019-09-17 08:33:00	2019-09-17 09:13:00	2	4	6	6	6	5	5	6	6	6	6	6	5	6	6	6	6	6	6	6	6	5	5	6	6	6	6	2	25	6
405	2019-09-17 09:04:00	2019-09-17 09:14:00	2	1	6	5	5	6	6	5	6	6	6	6	5	6	5	6	6	5	5	6	5	5	5	6	4	6	5	1	34	6
406	2019-09-17 09:05:00	2019-09-17 09:14:00	2	7	6	6	5	6	6	5	6	6	5	5	6	5	5	6	5	6	6	6	5	5	6	6	6	5	5	1	28	6
407	2019-09-17 09:13:00	2019-09-17 09:14:00	2	1	6	5	5	6	5	6	6	5	6	6	5	5	6	6	6	5	6	6	6	6	6	6	5	5	6	2	22	6
408	2019-09-17 09:09:00	2019-09-17 09:15:00	2	5	6	5	6	5	5	6	6	6	6	6	6	5	6	6	6	5	6	6	6	6	6	5	6	6	6	2	25	6
409	2019-09-17 09:13:00	2019-09-17 09:15:00	2	3	6	5	5	6	6	5	5	6	6	6	5	6	6	5	5	6	5	6	6	6	6	5	6	5	5	2	22	6
410	2019-09-17 09:13:00	2019-09-17 09:15:00	2	6	5	4	6	6	6	4	6	5	5	5	4	5	5	5	5	4	6	4	4	5	5	5	5	4	4	1	23	6
411	2019-09-17 09:13:00	2019-09-17 09:15:00	2	2	6	5	6	6	5	5	6	6	6	5	6	5	5	6	6	5	5	6	6	6	5	6	5	5	6	1	25	6
412	2019-09-17 09:13:00	2019-09-17 09:15:00	2	7	5	5	5	6	6	5	4	5	4	4	2	4	5	6	4	5	6	4	6	4	4	6	4	4	4	1	23	6
413	2019-09-17 09:06:00	2019-09-17 09:15:00	2	2	6	6	5	5	5	6	6	6	5	6	5	5	5	6	6	6	6	6	5	6	5	6	6	5	5	1	28	6
414	2019-09-17 09:14:00	2019-09-17 09:16:00	2	6	6	6	5	6	6	5	6	6	6	6	5	5	5	6	6	5	6	6	5	6	5	5	5	5	6	1	25	6
415	2019-09-17 09:15:00	2019-09-17 09:17:00	2	3	6	6	5	5	6	5	6	5	5	6	6	5	6	6	6	6	5	5	6	6	6	5	5	5	6	2	22	6
416	2019-09-17 09:13:00	2019-09-17 09:17:00	2	4	6	5	3	7	7	7	5	7	3	4	3	3	5	6	5	6	7	7	7	1	2	6	2	7	6	2	30	6
417	2019-09-17 09:16:00	2019-09-17 09:18:00	2	4	6	6	5	5	6	6	4	6	6	5	6	5	6	5	5	5	6	6	6	6	5	6	5	5	5	1	24	6
418	2019-09-17 09:16:00	2019-09-17 09:18:00	2	4	5	6	5	5	6	5	6	6	5	5	6	6	6	5	5	5	6	5	6	6	6	6	6	5	6	1	25	6
419	2019-09-17 09:16:00	2019-09-17 09:19:00	2	7	6	5	4	4	4	4	5	5	5	5	4	5	6	4	5	6	4	5	6	5	5	5	4	6	5	2	23	6
420	2019-09-17 09:16:00	2019-09-17 09:19:00	2	5	6	6	4	4	5	4	4	5	5	6	5	6	4	5	6	4	6	6	6	6	5	6	6	6	3	1	23	6
421	2019-09-17 09:18:00	2019-09-17 09:20:00	2	5	6	5	6	5	6	6	5	5	5	6	6	6	6	5	6	6	6	5	5	6	5	5	6	6	5	2	25	6
422	2019-09-17 09:05:00	2019-09-17 09:20:00	2	1	5	6	5	5	6	6	5	5	6	5	6	5	5	6	6	6	6	6	6	5	5	6	6	6	5	2	25	6
423	2019-09-17 09:17:00	2019-09-17 09:22:00	2	3	6	6	1	7	7	7	7	6	7	6	5	6	1	7	6	5	7	7	7	7	1	7	7	7	6	1	34	6
424	2019-09-17 09:20:00	2019-09-17 09:23:00	2	7	6	3	3	5	4	5	5	4	4	5	5	5	6	6	5	3	3	3	6	4	6	5	4	6	6	2	23	6
425	2019-09-17 09:25:00	2019-09-17 09:26:00	2	4	5	5	6	5	6	6	5	5	5	7	6	6	5	6	6	6	5	5	5	6	6	5	5	6	6	1	25	6
426	2019-09-17 09:25:00	2019-09-17 09:30:00	2	1	5	6	4	6	5	5	5	6	5	6	4	4	4	5	5	4	6	5	5	5	4	3	5	6	5	1	23	6
427	2019-09-17 09:29:00	2019-09-17 09:30:00	2	6	6	6	5	6	5	5	5	5	6	6	6	6	5	6	6	6	6	5	5	5	5	6	6	5	6	1	25	6
428	2019-09-17 09:29:00	2019-09-17 09:34:00	2	4	3	6	6	7	6	7	1	5	1	6	1	3	2	6	7	6	4	5	5	7	1	6	7	5	7	2	27	6
429	2019-09-17 09:42:00	2019-09-17 09:45:00	2	3	6	4	6	5	4	5	4	5	5	6	6	5	5	4	5	5	5	4	5	6	3	6	5	6	4	1	23	6
430	2019-09-17 09:41:00	2019-09-17 09:46:00	2	2	7	7	7	7	7	7	7	7	7	7	1	7	7	7	7	7	7	7	6	7	6	7	1	7	1	1	39	6
431	2019-09-17 09:43:00	2019-09-17 09:46:00	2	2	4	6	6	5	4	6	4	6	6	4	5	5	4	5	4	5	5	6	6	5	5	4	4	6	5	1	23	6
432	2019-09-17 09:46:00	2019-09-17 09:50:00	2	7	5	5	4	4	6	5	6	6	5	5	6	6	6	5	4	4	6	5	6	6	6	6	5	4	5	1	23	6
433	2019-09-17 09:46:00	2019-09-17 09:50:00	2	1	4	6	6	4	6	5	6	6	5	5	4	6	4	6	5	5	6	5	5	5	6	5	4	5	4	1	23	6
434	2019-09-17 09:51:00	2019-09-17 09:55:00	2	2	6	6	6	5	4	6	5	4	6	5	5	5	4	5	6	4	6	4	5	5	5	4	4	5	6	2	23	6
435	2019-09-17 09:51:00	2019-09-17 09:56:00	2	5	6	5	6	3	4	5	4	6	6	5	4	6	5	3	6	5	6	5	3	6	5	4	4	6	6	1	23	6
436	2019-09-17 10:01:00	2019-09-17 10:04:00	2	4	5	5	4	5	6	5	6	6	6	6	5	3	6	6	6	6	5	7	5	5	6	6	5	6	5	1	29	6
437	2019-09-17 10:04:00	2019-09-17 10:06:00	2	7	4	4	4	5	5	4	5	6	6	5	6	5	5	5	6	4	4	5	4	4	4	5	3	5	4	1	28	6
438	2019-09-17 09:59:00	2019-09-17 10:06:00	2	1	5	4	4	4	4	4	4	4	5	5	4	4	4	7	5	5	5	6	4	4	4	6	4	4	4	1	39	6
439	2019-09-17 10:04:00	2019-09-17 10:09:00	2	6	6	5	4	5	6	5	7	6	6	6	5	4	7	5	6	6	6	6	6	6	6	5	7	6	5	1	30	6
440	2019-09-17 09:25:00	2019-09-17 10:20:00	2	5	6	5	4	4	5	5	6	4	4	3	6	5	5	4	6	4	6	5	5	5	5	4	5	6	6	1	23	6
441	2019-09-17 10:24:00	2019-09-17 10:28:00	2	1	5	5	5	6	5	4	5	5	5	7	2	6	7	6	5	7	7	7	7	4	1	7	6	7	4	1	30	6
442	2019-09-17 10:25:00	2019-09-17 10:28:00	2	5	4	6	7	7	7	4	4	7	4	5	1	7	7	7	4	5	5	7	7	4	3	5	3	6	3	1	27	6
443	2019-09-17 10:26:00	2019-09-17 10:30:00	2	2	5	7	7	7	7	7	6	5	6	7	3	6	6	7	6	7	7	7	6	6	5	7	6	6	6	1	50	6
444	2019-09-17 10:29:00	2019-09-17 10:31:00	2	7	6	6	5	5	6	6	5	6	5	6	5	5	5	6	6	6	5	6	6	6	6	6	5	5	5	1	22	6
445	2019-09-17 10:33:00	2019-09-17 10:34:00	2	7	5	5	5	5	6	6	5	6	5	6	6	6	6	5	6	6	6	6	5	5	5	5	6	6	6	1	25	6
446	2019-09-17 10:45:00	2019-09-17 10:47:00	2	1	6	5	5	6	6	5	5	5	6	6	4	5	6	5	6	5	6	7	6	6	5	5	4	4	4	1	32	6
447	2019-09-17 10:46:00	2019-09-17 10:49:00	2	1	6	7	7	7	7	7	4	7	7	7	5	5	5	7	7	7	7	7	7	4	5	6	5	6	5	2	29	6
448	2019-09-17 10:43:00	2019-09-17 10:50:00	2	3	6	6	6	6	7	5	7	4	4	4	4	6	5	7	5	5	5	4	7	6	5	5	5	6	5	2	27	6
449	2019-09-17 10:47:00	2019-09-17 10:52:00	2	6	5	6	5	6	6	6	5	6	5	5	3	5	5	6	5	6	6	7	5	6	5	5	5	6	5	1	26	6
450	2019-09-17 10:37:00	2019-09-17 10:53:00	2	5	7	7	7	7	7	7	6	6	7	7	7	6	6	7	7	7	6	7	7	6	6	7	5	7	7	1	29	6
451	2019-09-17 10:58:00	2019-09-17 11:00:00	2	7	5	6	6	6	6	5	6	6	5	5	6	6	5	5	6	5	6	6	5	5	5	5	6	6	5	1	25	6
452	2019-09-17 11:09:00	2019-09-17 11:11:00	2	7	6	6	5	6	5	6	5	6	6	6	6	6	5	5	6	5	5	6	6	5	5	5	5	5	5	1	23	6
453	2019-09-17 11:03:00	2019-09-17 11:11:00	2	3	5	3	6	6	5	5	2	5	6	7	2	4	4	7	6	5	5	7	5	7	5	5	5	5	5	1	40	6
454	2019-09-17 11:06:00	2019-09-17 11:12:00	2	1	7	7	7	7	7	7	7	7	7	7	7	7	7	7	7	7	7	7	7	7	7	7	5	7	7	2	25	6
455	2019-09-17 11:09:00	2019-09-17 11:13:00	2	6	7	7	7	7	7	4	4	7	7	7	6	1	1	7	7	7	1	7	4	7	1	7	1	4	7	2	30	6
456	2019-09-17 11:13:00	2019-09-17 11:15:00	2	4	5	6	5	6	6	6	6	5	6	6	6	6	5	5	5	6	6	5	5	5	6	5	5	6	5	1	24	6
457	2019-09-17 11:13:00	2019-09-17 11:16:00	2	1	6	6	5	5	6	6	6	7	6	5	3	6	6	5	5	4	6	5	4	6	5	6	3	7	5	2	28	6
458	2019-09-17 11:17:00	2019-09-17 11:19:00	2	7	6	5	6	5	6	6	6	5	5	6	5	6	5	6	6	5	5	5	6	5	5	5	6	5	6	1	25	6
459	2019-09-17 11:12:00	2019-09-17 11:20:00	2	3	5	4	4	7	5	3	5	5	5	5	4	5	4	5	4	4	3	5	4	1	6	3	5	2	5	2	30	6
460	2019-09-17 11:24:00	2019-09-17 11:31:00	2	1	7	7	7	7	7	7	6	7	7	7	7	5	5	7	5	7	7	7	7	7	5	7	5	1	7	1	30	6
461	2019-09-17 10:20:00	2019-09-17 11:38:00	2	6	7	7	6	7	7	7	7	7	7	7	7	7	7	7	7	7	7	7	7	7	6	7	6	7	7	1	37	6
462	2019-09-17 10:37:00	2019-09-17 10:42:00	2	2	7	7	4	7	7	7	5	7	4	7	5	7	5	7	5	7	6	6	7	7	4	6	1	7	7	1	35	6
463	2019-09-17 09:42:00	2019-09-17 09:46:00	2	6	6	6	7	7	6	5	6	7	6	6	5	7	7	7	7	6	7	6	6	6	3	7	6	1	5	2	41	6
464	2019-09-17 09:30:00	2019-09-17 09:52:00	2	5	3	5	4	4	5	3	2	7	4	6	5	7	3	5	6	6	6	6	5	6	2	6	5	1	6	1	24	6
465	2019-09-17 09:26:00	2019-09-17 09:34:00	2	2	7	7	7	7	7	7	7	7	7	7	5	7	7	7	7	7	7	7	1	7	7	7	4	7	7	2	42	6
466	2019-09-17 09:22:00	2019-09-17 09:24:00	2	7	4	5	4	4	4	4	4	5	5	4	4	4	5	4	5	5	4	4	5	4	4	4	4	5	4	1	28	6
467	2019-09-17 09:21:00	2019-09-17 09:25:00	2	3	4	4	5	5	4	4	5	4	4	4	4	4	4	5	4	4	4	5	4	5	4	4	5	4	5	2	28	6
468	2019-09-17 09:17:00	2019-09-17 09:20:00	2	1	4	5	4	5	5	4	4	4	4	4	5	4	4	5	5	4	5	4	5	4	4	4	5	4	5	1	28	6
469	2019-09-17 09:17:00	2019-09-17 09:18:00	2	2	5	4	4	4	4	4	5	4	4	4	4	4	4	4	5	5	5	4	4	5	4	5	4	4	4	1	28	6
470	2019-09-17 09:10:00	2019-09-17 09:14:00	2	2	4	4	5	4	5	5	4	5	4	4	4	4	4	5	5	4	5	4	4	4	4	4	4	4	4	1	28	6
471	2019-09-17 09:10:00	2019-09-17 09:14:00	2	3	4	4	4	4	4	5	5	4	4	4	5	4	4	5	5	4	4	4	5	5	4	4	4	4	4	2	28	6
472	2019-09-17 09:08:00	2019-09-17 09:09:00	2	2	3	4	3	4	4	4	5	5	5	3	3	6	4	4	5	4	4	5	4	5	5	4	5	5	5	1	30	6
473	2019-09-17 09:04:00	2019-09-17 09:06:00	2	2	5	4	4	4	5	5	4	5	4	5	4	5	4	4	5	5	5	5	4	5	4	4	4	4	4	1	21	6
474	2019-09-17 09:00:00	2019-09-17 09:02:00	2	2	5	4	4	4	5	4	5	4	5	4	4	5	4	4	4	5	4	5	5	4	5	4	4	4	4	1	32	6
475	2019-09-17 08:48:00	2019-09-17 08:53:00	2	1	5	4	4	5	4	4	4	5	4	4	4	5	5	5	5	5	4	4	4	4	5	4	5	5	4	2	34	6
476	2019-09-17 08:55:00	2019-09-17 08:59:00	2	4	4	4	5	5	4	4	4	4	4	5	5	5	4	4	5	5	5	4	4	4	4	5	5	5	4	1	23	6
477	2019-09-17 08:11:00	2019-09-17 08:17:00	2	6	7	6	7	5	6	7	7	5	7	5	5	5	7	5	7	7	5	5	4	6	7	7	7	7	7	1	21	6
478	2019-09-17 07:53:00	2019-09-17 07:55:00	2	6	7	2	2	4	2	3	4	5	4	3	3	6	5	3	5	3	6	5	6	1	3	3	3	6	7	1	23	6
479	2019-09-17 07:58:00	2019-09-17 08:00:00	2	3	3	3	3	5	5	4	3	4	5	4	5	5	4	5	4	5	5	5	4	3	5	3	5	4	3	1	19	6
480	2019-09-17 07:26:00	2019-09-17 07:30:00	2	2	6	3	5	7	7	3	7	7	3	5	1	7	7	7	4	6	7	7	3	3	2	1	3	7	3	1	29	6
481	2019-09-17 07:17:00	2019-09-17 07:22:00	2	5	3	5	4	5	4	5	5	5	5	5	4	5	5	5	5	4	6	5	4	6	5	5	4	3	5	1	34	6
482	2019-09-17 07:12:00	2019-09-17 07:17:00	2	6	6	3	4	6	5	4	5	6	3	6	6	2	6	4	6	4	4	6	5	4	2	5	4	2	3	1	30	6
483	2019-09-17 07:06:00	2019-09-17 07:10:00	2	3	4	4	1	1	1	7	5	7	7	5	1	1	1	1	5	6	4	7	1	1	7	7	7	1	1	1	21	6
484	2019-09-17 06:55:00	2019-09-17 07:01:00	2	6	6	6	5	4	4	5	5	6	6	5	2	5	4	6	6	5	6	6	2	5	4	5	4	6	5	2	61	6
485	2019-09-17 06:27:00	2019-09-17 06:29:00	2	6	5	6	5	4	5	6	5	5	5	4	5	6	4	5	6	4	5	6	5	4	6	5	6	6	5	1	30	6
486	2019-09-17 06:20:00	2019-09-17 06:26:00	2	3	7	7	6	5	5	5	3	3	4	3	5	4	3	5	5	6	5	4	3	2	2	6	5	7	6	1	28	6
